# Supplementary material for: The molecular sensory machinery of a Chagas disease vector: expression changes through imaginal moult and sexually dimorphic features
Source: Sci Rep. 2017 Jan 6;7:40049. doi: 10.1038/srep40049 (PMC5216343; doi:10.1038/srep40049)
Supplement: Supplementary DataSet 2 [file srep40049-s3.zip]

Archive with 1 entries (1 files):
- Supp_f2.gff
