# Supplementary material for: The molecular sensory machinery of a Chagas disease vector: expression changes through imaginal moult and sexually dimorphic features
Source: Sci Rep. 2017 Jan 6;7:40049. doi: 10.1038/srep40049 (PMC5216343; doi:10.1038/srep40049)
Supplement: Supplementary DataSet 2 [file srep40049-s3.zip › Supp_f2.gff]

GL545284	VectorBase	mRNA	854	1261	.	+	.	ID=RPRC004465-RA;geneID=RPRC004465
GL545284	VectorBase	exon	854	1261	.	+	.	Parent=RPRC004465-RA
GL545284	VectorBase	CDS	854	1261	.	+	0	Parent=RPRC004465-RA
GL545297	VectorBase	mRNA	23	1591	.	-	.	ID=RPRC012686-RA;geneID=RPRC012686
GL545297	VectorBase	exon	23	1591	.	-	.	Parent=RPRC012686-RA
GL545297	VectorBase	CDS	23	1591	.	-	0	Parent=RPRC012686-RA
GL545305	VectorBase	mRNA	15148	23211	.	-	.	ID=RPRC002292-RA;geneID=RPRC002292
GL545305	VectorBase	exon	15148	15268	.	-	.	Parent=RPRC002292-RA
GL545305	VectorBase	exon	16021	16285	.	-	.	Parent=RPRC002292-RA
GL545305	VectorBase	exon	18736	18922	.	-	.	Parent=RPRC002292-RA
GL545305	VectorBase	exon	19518	19587	.	-	.	Parent=RPRC002292-RA
GL545305	VectorBase	exon	23135	23211	.	-	.	Parent=RPRC002292-RA
GL545305	VectorBase	CDS	15148	15268	.	-	1	Parent=RPRC002292-RA
GL545305	VectorBase	CDS	16021	16285	.	-	2	Parent=RPRC002292-RA
GL545305	VectorBase	CDS	18736	18922	.	-	0	Parent=RPRC002292-RA
GL545305	VectorBase	CDS	19518	19587	.	-	1	Parent=RPRC002292-RA
GL545305	VectorBase	CDS	23135	23211	.	-	0	Parent=RPRC002292-RA
GL545310	VectorBase	mRNA	399	917	.	-	.	ID=RPRC004347-RA;geneID=RPRC004347
GL545310	VectorBase	exon	399	917	.	-	.	Parent=RPRC004347-RA
GL545310	VectorBase	CDS	399	917	.	-	0	Parent=RPRC004347-RA
GL545311	VectorBase	mRNA	6339	6500	.	+	.	ID=RPRC002191-RA;geneID=RPRC002191
GL545311	VectorBase	exon	6339	6500	.	+	.	Parent=RPRC002191-RA
GL545311	VectorBase	CDS	6339	6500	.	+	0	Parent=RPRC002191-RA
GL545332	VectorBase	mRNA	3481	3564	.	+	.	ID=RPRC002173-RA;geneID=RPRC002173
GL545332	VectorBase	exon	3481	3564	.	+	.	Parent=RPRC002173-RA
GL545332	VectorBase	CDS	3481	3564	.	+	0	Parent=RPRC002173-RA
GL545354	VectorBase	mRNA	5462	5821	.	+	.	ID=RPRC003983-RA;geneID=RPRC003983
GL545354	VectorBase	exon	5462	5821	.	+	.	Parent=RPRC003983-RA
GL545354	VectorBase	CDS	5462	5821	.	+	0	Parent=RPRC003983-RA
GL545365	VectorBase	mRNA	1627	16165	.	+	.	ID=RPRC000621-RA;geneID=RPRC000621
GL545365	VectorBase	exon	1627	1648	.	+	.	Parent=RPRC000621-RA
GL545365	VectorBase	exon	6727	6964	.	+	.	Parent=RPRC000621-RA
GL545365	VectorBase	exon	8701	8866	.	+	.	Parent=RPRC000621-RA
GL545365	VectorBase	exon	10683	10781	.	+	.	Parent=RPRC000621-RA
GL545365	VectorBase	exon	10928	11249	.	+	.	Parent=RPRC000621-RA
GL545365	VectorBase	exon	12512	12550	.	+	.	Parent=RPRC000621-RA
GL545365	VectorBase	exon	15792	16165	.	+	.	Parent=RPRC000621-RA
GL545365	VectorBase	CDS	1627	1648	.	+	0	Parent=RPRC000621-RA
GL545365	VectorBase	CDS	6727	6964	.	+	2	Parent=RPRC000621-RA
GL545365	VectorBase	CDS	8701	8866	.	+	1	Parent=RPRC000621-RA
GL545365	VectorBase	CDS	10683	10781	.	+	0	Parent=RPRC000621-RA
GL545365	VectorBase	CDS	10928	11249	.	+	0	Parent=RPRC000621-RA
GL545365	VectorBase	CDS	12512	12550	.	+	2	Parent=RPRC000621-RA
GL545365	VectorBase	CDS	15792	16165	.	+	2	Parent=RPRC000621-RA
GL545365	VectorBase	mRNA	36691	42908	.	+	.	ID=RPRC012455-RA;geneID=RPRC012455
GL545365	VectorBase	exon	36691	36877	.	+	.	Parent=RPRC012455-RA
GL545365	VectorBase	exon	39976	40116	.	+	.	Parent=RPRC012455-RA
GL545365	VectorBase	exon	41575	41707	.	+	.	Parent=RPRC012455-RA
GL545365	VectorBase	exon	42473	42908	.	+	.	Parent=RPRC012455-RA
GL545365	VectorBase	CDS	36769	36877	.	+	0	Parent=RPRC012455-RA
GL545365	VectorBase	CDS	39976	40116	.	+	2	Parent=RPRC012455-RA
GL545365	VectorBase	CDS	41575	41707	.	+	2	Parent=RPRC012455-RA
GL545365	VectorBase	CDS	42473	42908	.	+	1	Parent=RPRC012455-RA
GL545366	VectorBase	mRNA	313	1650	.	+	.	ID=RPRC000622-RA;geneID=RPRC000622
GL545366	VectorBase	exon	313	1650	.	+	.	Parent=RPRC000622-RA
GL545366	VectorBase	CDS	313	1650	.	+	0	Parent=RPRC000622-RA
GL545366	VectorBase	mRNA	8063	14976	.	+	.	ID=RPRC011903-RA;geneID=RPRC011903
GL545366	VectorBase	exon	8063	8281	.	+	.	Parent=RPRC011903-RA
GL545366	VectorBase	exon	9060	9095	.	+	.	Parent=RPRC011903-RA
GL545366	VectorBase	exon	9175	9290	.	+	.	Parent=RPRC011903-RA
GL545366	VectorBase	exon	9567	9777	.	+	.	Parent=RPRC011903-RA
GL545366	VectorBase	exon	11397	11421	.	+	.	Parent=RPRC011903-RA
GL545366	VectorBase	exon	11602	11863	.	+	.	Parent=RPRC011903-RA
GL545366	VectorBase	exon	11938	12144	.	+	.	Parent=RPRC011903-RA
GL545366	VectorBase	exon	14809	14976	.	+	.	Parent=RPRC011903-RA
GL545366	VectorBase	CDS	9062	9095	.	+	0	Parent=RPRC011903-RA
GL545366	VectorBase	CDS	9175	9290	.	+	2	Parent=RPRC011903-RA
GL545366	VectorBase	CDS	9567	9777	.	+	0	Parent=RPRC011903-RA
GL545366	VectorBase	CDS	11397	11421	.	+	2	Parent=RPRC011903-RA
GL545366	VectorBase	CDS	11602	11863	.	+	1	Parent=RPRC011903-RA
GL545366	VectorBase	CDS	11938	12144	.	+	0	Parent=RPRC011903-RA
GL545384	VectorBase	gene	36674	36749	.	-	.	ID=RPRC017031;geneID=RPRC017031
GL545384	VectorBase	tRNA_pseudogene	36674	36749	.	-	.	ID=RPRC017031-RA;geneID=RPRC017031-RA
GL545384	VectorBase	exon	36674	36749	.	-	.	Parent=RPRC017031-RA
GL545385	VectorBase	mRNA	16002	22048	.	+	.	ID=RPRC013913-RA;geneID=RPRC013913
GL545385	VectorBase	exon	16002	16187	.	+	.	Parent=RPRC013913-RA
GL545385	VectorBase	exon	21479	22048	.	+	.	Parent=RPRC013913-RA
GL545385	VectorBase	CDS	16002	16187	.	+	0	Parent=RPRC013913-RA
GL545385	VectorBase	CDS	21479	22048	.	+	0	Parent=RPRC013913-RA
GL545427	VectorBase	mRNA	117	734	.	+	.	ID=RPRC004280-RA;geneID=RPRC004280
GL545427	VectorBase	exon	117	734	.	+	.	Parent=RPRC004280-RA
GL545427	VectorBase	CDS	117	734	.	+	0	Parent=RPRC004280-RA
GL545441	VectorBase	mRNA	1616	9002	.	+	.	ID=RPRC014006-RA;geneID=RPRC014006
GL545441	VectorBase	exon	1616	1993	.	+	.	Parent=RPRC014006-RA
GL545441	VectorBase	exon	8271	9002	.	+	.	Parent=RPRC014006-RA
GL545441	VectorBase	CDS	1616	1993	.	+	0	Parent=RPRC014006-RA
GL545441	VectorBase	CDS	8271	9002	.	+	0	Parent=RPRC014006-RA
GL545452	VectorBase	mRNA	9836	10981	.	+	.	ID=RPRC002783-RA;geneID=RPRC002783
GL545452	VectorBase	exon	9836	10981	.	+	.	Parent=RPRC002783-RA
GL545452	VectorBase	CDS	9836	10981	.	+	0	Parent=RPRC002783-RA
GL545452	VectorBase	mRNA	40411	44068	.	+	.	ID=RPRC002782-RA;geneID=RPRC002782
GL545452	VectorBase	exon	40411	40558	.	+	.	Parent=RPRC002782-RA
GL545452	VectorBase	exon	41616	41783	.	+	.	Parent=RPRC002782-RA
GL545452	VectorBase	exon	42376	42654	.	+	.	Parent=RPRC002782-RA
GL545452	VectorBase	exon	43983	44068	.	+	.	Parent=RPRC002782-RA
GL545452	VectorBase	CDS	40411	40558	.	+	0	Parent=RPRC002782-RA
GL545452	VectorBase	CDS	41616	41783	.	+	2	Parent=RPRC002782-RA
GL545452	VectorBase	CDS	42376	42654	.	+	2	Parent=RPRC002782-RA
GL545452	VectorBase	CDS	43983	44068	.	+	2	Parent=RPRC002782-RA
GL545453	VectorBase	mRNA	9242	9568	.	-	.	ID=RPRC000623-RA;geneID=RPRC000623
GL545453	VectorBase	exon	9242	9568	.	-	.	Parent=RPRC000623-RA
GL545453	VectorBase	CDS	9242	9568	.	-	0	Parent=RPRC000623-RA
GL545453	VectorBase	mRNA	13511	32057	.	+	.	ID=RPRC004429-RA;geneID=RPRC004429
GL545453	VectorBase	exon	13511	13664	.	+	.	Parent=RPRC004429-RA
GL545453	VectorBase	exon	17620	17860	.	+	.	Parent=RPRC004429-RA
GL545453	VectorBase	exon	18274	18496	.	+	.	Parent=RPRC004429-RA
GL545453	VectorBase	exon	18661	18856	.	+	.	Parent=RPRC004429-RA
GL545453	VectorBase	exon	18996	19000	.	+	.	Parent=RPRC004429-RA
GL545453	VectorBase	exon	21035	21192	.	+	.	Parent=RPRC004429-RA
GL545453	VectorBase	exon	31131	31215	.	+	.	Parent=RPRC004429-RA
GL545453	VectorBase	exon	31218	31265	.	+	.	Parent=RPRC004429-RA
GL545453	VectorBase	exon	31956	32057	.	+	.	Parent=RPRC004429-RA
GL545453	VectorBase	CDS	13511	13664	.	+	0	Parent=RPRC004429-RA
GL545453	VectorBase	CDS	17620	17860	.	+	2	Parent=RPRC004429-RA
GL545453	VectorBase	CDS	18274	18496	.	+	1	Parent=RPRC004429-RA
GL545453	VectorBase	CDS	18661	18856	.	+	0	Parent=RPRC004429-RA
GL545453	VectorBase	CDS	18996	19000	.	+	2	Parent=RPRC004429-RA
GL545453	VectorBase	CDS	21035	21192	.	+	0	Parent=RPRC004429-RA
GL545453	VectorBase	CDS	31131	31215	.	+	1	Parent=RPRC004429-RA
GL545453	VectorBase	CDS	31218	31265	.	+	0	Parent=RPRC004429-RA
GL545453	VectorBase	CDS	31956	32057	.	+	0	Parent=RPRC004429-RA
GL545453	VectorBase	mRNA	64620	72870	.	-	.	ID=RPRC004419-RA;geneID=RPRC004419
GL545453	VectorBase	exon	64620	64826	.	-	.	Parent=RPRC004419-RA
GL545453	VectorBase	exon	66258	66408	.	-	.	Parent=RPRC004419-RA
GL545453	VectorBase	exon	67643	67815	.	-	.	Parent=RPRC004419-RA
GL545453	VectorBase	exon	68782	69110	.	-	.	Parent=RPRC004419-RA
GL545453	VectorBase	exon	70751	70944	.	-	.	Parent=RPRC004419-RA
GL545453	VectorBase	exon	72632	72870	.	-	.	Parent=RPRC004419-RA
GL545453	VectorBase	CDS	64620	64826	.	-	0	Parent=RPRC004419-RA
GL545453	VectorBase	CDS	66258	66408	.	-	1	Parent=RPRC004419-RA
GL545453	VectorBase	CDS	67643	67815	.	-	0	Parent=RPRC004419-RA
GL545453	VectorBase	CDS	68782	69110	.	-	2	Parent=RPRC004419-RA
GL545453	VectorBase	CDS	70751	70944	.	-	1	Parent=RPRC004419-RA
GL545453	VectorBase	CDS	72632	72870	.	-	0	Parent=RPRC004419-RA
GL545453	VectorBase	rRNA	74630	74744	.	+	.	ID=RPRC016731-RA;geneID=RPRC016731
GL545453	VectorBase	exon	74630	74744	.	+	.	Parent=RPRC016731-RA
GL545483	VectorBase	mRNA	999	2205	.	-	.	ID=RPRC004454-RA;geneID=RPRC004454
GL545483	VectorBase	exon	999	1619	.	-	.	Parent=RPRC004454-RA
GL545483	VectorBase	exon	1690	2205	.	-	.	Parent=RPRC004454-RA
GL545483	VectorBase	CDS	999	1619	.	-	0	Parent=RPRC004454-RA
GL545483	VectorBase	CDS	1690	2205	.	-	0	Parent=RPRC004454-RA
GL545488	VectorBase	mRNA	468	779	.	-	.	ID=RPRC012480-RA;geneID=RPRC012480
GL545488	VectorBase	exon	468	779	.	-	.	Parent=RPRC012480-RA
GL545488	VectorBase	CDS	468	779	.	-	0	Parent=RPRC012480-RA
GL545501	VectorBase	gene	4907	4990	.	+	.	ID=RPRC015810;geneID=RPRC015810
GL545501	VectorBase	tRNA_pseudogene	4907	4990	.	+	.	ID=RPRC015810-RA;geneID=RPRC015810-RA
GL545501	VectorBase	exon	4907	4990	.	+	.	Parent=RPRC015810-RA
GL545510	VectorBase	miRNA	4456	4520	.	-	.	ID=RPRC017208-RA;geneID=RPRC017208
GL545510	VectorBase	exon	4456	4520	.	-	.	Parent=RPRC017208-RA
GL545516	VectorBase	mRNA	13	288	.	-	.	ID=RPRC009974-RA;geneID=RPRC009974
GL545516	VectorBase	exon	13	288	.	-	.	Parent=RPRC009974-RA
GL545516	VectorBase	CDS	13	288	.	-	0	Parent=RPRC009974-RA
GL545516	VectorBase	mRNA	4396	7573	.	-	.	ID=RPRC009973-RA;geneID=RPRC009973
GL545516	VectorBase	exon	4396	4845	.	-	.	Parent=RPRC009973-RA
GL545516	VectorBase	exon	5122	5465	.	-	.	Parent=RPRC009973-RA
GL545516	VectorBase	exon	6211	6942	.	-	.	Parent=RPRC009973-RA
GL545516	VectorBase	exon	7516	7573	.	-	.	Parent=RPRC009973-RA
GL545516	VectorBase	CDS	4396	4845	.	-	0	Parent=RPRC009973-RA
GL545516	VectorBase	CDS	5122	5465	.	-	2	Parent=RPRC009973-RA
GL545516	VectorBase	CDS	6211	6942	.	-	2	Parent=RPRC009973-RA
GL545516	VectorBase	CDS	7516	7573	.	-	0	Parent=RPRC009973-RA
GL545516	VectorBase	mRNA	8656	11644	.	+	.	ID=RPRC009972-RA;geneID=RPRC009972
GL545516	VectorBase	exon	8656	9570	.	+	.	Parent=RPRC009972-RA
GL545516	VectorBase	exon	10742	11644	.	+	.	Parent=RPRC009972-RA
GL545516	VectorBase	CDS	8656	9570	.	+	0	Parent=RPRC009972-RA
GL545516	VectorBase	CDS	10742	11644	.	+	0	Parent=RPRC009972-RA
GL545531	VectorBase	mRNA	149	1598	.	-	.	ID=RPRC003353-RA;geneID=RPRC003353
GL545531	VectorBase	exon	149	263	.	-	.	Parent=RPRC003353-RA
GL545531	VectorBase	exon	362	540	.	-	.	Parent=RPRC003353-RA
GL545531	VectorBase	exon	976	1126	.	-	.	Parent=RPRC003353-RA
GL545531	VectorBase	exon	1588	1598	.	-	.	Parent=RPRC003353-RA
GL545531	VectorBase	CDS	149	263	.	-	1	Parent=RPRC003353-RA
GL545531	VectorBase	CDS	362	531	.	-	0	Parent=RPRC003353-RA
GL545536	VectorBase	mRNA	4792	7235	.	-	.	ID=RPRC004282-RA;geneID=RPRC004282
GL545536	VectorBase	exon	4792	4950	.	-	.	Parent=RPRC004282-RA
GL545536	VectorBase	exon	5025	5240	.	-	.	Parent=RPRC004282-RA
GL545536	VectorBase	exon	5354	5495	.	-	.	Parent=RPRC004282-RA
GL545536	VectorBase	exon	5849	5924	.	-	.	Parent=RPRC004282-RA
GL545536	VectorBase	exon	6822	7015	.	-	.	Parent=RPRC004282-RA
GL545536	VectorBase	exon	7113	7235	.	-	.	Parent=RPRC004282-RA
GL545536	VectorBase	CDS	4792	4950	.	-	0	Parent=RPRC004282-RA
GL545536	VectorBase	CDS	5025	5240	.	-	0	Parent=RPRC004282-RA
GL545536	VectorBase	CDS	5354	5495	.	-	1	Parent=RPRC004282-RA
GL545536	VectorBase	CDS	5849	5924	.	-	2	Parent=RPRC004282-RA
GL545536	VectorBase	CDS	6822	7015	.	-	1	Parent=RPRC004282-RA
GL545536	VectorBase	CDS	7113	7192	.	-	0	Parent=RPRC004282-RA
GL545536	VectorBase	mRNA	7457	8326	.	-	.	ID=RPRC004293-RA;geneID=RPRC004293
GL545536	VectorBase	exon	7457	7547	.	-	.	Parent=RPRC004293-RA
GL545536	VectorBase	exon	7637	7739	.	-	.	Parent=RPRC004293-RA
GL545536	VectorBase	exon	7837	7955	.	-	.	Parent=RPRC004293-RA
GL545536	VectorBase	exon	8208	8326	.	-	.	Parent=RPRC004293-RA
GL545536	VectorBase	CDS	7457	7547	.	-	1	Parent=RPRC004293-RA
GL545536	VectorBase	CDS	7637	7739	.	-	2	Parent=RPRC004293-RA
GL545536	VectorBase	CDS	7837	7955	.	-	1	Parent=RPRC004293-RA
GL545536	VectorBase	CDS	8208	8326	.	-	0	Parent=RPRC004293-RA
GL545536	VectorBase	mRNA	9610	13906	.	-	.	ID=RPRC004284-RA;geneID=RPRC004284
GL545536	VectorBase	exon	9610	9679	.	-	.	Parent=RPRC004284-RA
GL545536	VectorBase	exon	11399	11508	.	-	.	Parent=RPRC004284-RA
GL545536	VectorBase	exon	11834	12016	.	-	.	Parent=RPRC004284-RA
GL545536	VectorBase	exon	12340	12505	.	-	.	Parent=RPRC004284-RA
GL545536	VectorBase	exon	13162	13329	.	-	.	Parent=RPRC004284-RA
GL545536	VectorBase	exon	13443	13672	.	-	.	Parent=RPRC004284-RA
GL545536	VectorBase	exon	13781	13906	.	-	.	Parent=RPRC004284-RA
GL545536	VectorBase	CDS	9610	9679	.	-	1	Parent=RPRC004284-RA
GL545536	VectorBase	CDS	11399	11508	.	-	0	Parent=RPRC004284-RA
GL545536	VectorBase	CDS	11834	12016	.	-	0	Parent=RPRC004284-RA
GL545536	VectorBase	CDS	12340	12505	.	-	1	Parent=RPRC004284-RA
GL545536	VectorBase	CDS	13162	13329	.	-	1	Parent=RPRC004284-RA
GL545536	VectorBase	CDS	13443	13672	.	-	0	Parent=RPRC004284-RA
GL545536	VectorBase	CDS	13781	13906	.	-	0	Parent=RPRC004284-RA
GL545539	VectorBase	mRNA	5265	8184	.	-	.	ID=RPRC007132-RA;geneID=RPRC007132
GL545539	VectorBase	exon	5265	5364	.	-	.	Parent=RPRC007132-RA
GL545539	VectorBase	exon	5516	5636	.	-	.	Parent=RPRC007132-RA
GL545539	VectorBase	exon	7881	8184	.	-	.	Parent=RPRC007132-RA
GL545539	VectorBase	CDS	5265	5364	.	-	1	Parent=RPRC007132-RA
GL545539	VectorBase	CDS	5516	5636	.	-	2	Parent=RPRC007132-RA
GL545539	VectorBase	CDS	7881	8184	.	-	0	Parent=RPRC007132-RA
GL545539	VectorBase	mRNA	10297	11256	.	-	.	ID=RPRC007140-RA;geneID=RPRC007140
GL545539	VectorBase	exon	10297	10440	.	-	.	Parent=RPRC007140-RA
GL545539	VectorBase	exon	10523	10559	.	-	.	Parent=RPRC007140-RA
GL545539	VectorBase	exon	10781	10826	.	-	.	Parent=RPRC007140-RA
GL545539	VectorBase	exon	10915	10994	.	-	.	Parent=RPRC007140-RA
GL545539	VectorBase	exon	11237	11256	.	-	.	Parent=RPRC007140-RA
GL545539	VectorBase	CDS	10297	10440	.	-	0	Parent=RPRC007140-RA
GL545539	VectorBase	CDS	10523	10559	.	-	1	Parent=RPRC007140-RA
GL545539	VectorBase	CDS	10781	10826	.	-	2	Parent=RPRC007140-RA
GL545539	VectorBase	CDS	10915	10994	.	-	1	Parent=RPRC007140-RA
GL545539	VectorBase	CDS	11237	11256	.	-	0	Parent=RPRC007140-RA
GL545539	VectorBase	mRNA	16039	21909	.	-	.	ID=RPRC007134-RA;geneID=RPRC007134;gene_name=CSP17
GL545539	VectorBase	exon	16039	16274	.	-	.	Parent=RPRC007134-RA
GL545539	VectorBase	exon	21702	21909	.	-	.	Parent=RPRC007134-RA
GL545539	VectorBase	CDS	16063	16274	.	-	2	Parent=RPRC007134-RA
GL545539	VectorBase	CDS	21702	21909	.	-	0	Parent=RPRC007134-RA
GL545570	VectorBase	mRNA	879	995	.	+	.	ID=RPRC011032-RA;geneID=RPRC011032
GL545570	VectorBase	exon	879	995	.	+	.	Parent=RPRC011032-RA
GL545570	VectorBase	CDS	879	995	.	+	0	Parent=RPRC011032-RA
GL545579	VectorBase	mRNA	9511	10282	.	+	.	ID=RPRC014091-RA;geneID=RPRC014091
GL545579	VectorBase	exon	9511	9559	.	+	.	Parent=RPRC014091-RA
GL545579	VectorBase	exon	10275	10282	.	+	.	Parent=RPRC014091-RA
GL545579	VectorBase	CDS	9511	9559	.	+	0	Parent=RPRC014091-RA
GL545579	VectorBase	CDS	10275	10282	.	+	2	Parent=RPRC014091-RA
GL545581	VectorBase	mRNA	28552	30978	.	-	.	ID=RPRC012806-RA;geneID=RPRC012806
GL545581	VectorBase	exon	28552	28567	.	-	.	Parent=RPRC012806-RA
GL545581	VectorBase	exon	30887	30978	.	-	.	Parent=RPRC012806-RA
GL545581	VectorBase	CDS	28552	28567	.	-	1	Parent=RPRC012806-RA
GL545581	VectorBase	CDS	30887	30978	.	-	0	Parent=RPRC012806-RA
GL545586	VectorBase	mRNA	48	236	.	-	.	ID=RPRC009418-RA;geneID=RPRC009418
GL545586	VectorBase	exon	48	236	.	-	.	Parent=RPRC009418-RA
GL545586	VectorBase	CDS	48	236	.	-	0	Parent=RPRC009418-RA
GL545589	VectorBase	mRNA	276	431	.	+	.	ID=RPRC014582-RA;geneID=RPRC014582
GL545589	VectorBase	exon	276	431	.	+	.	Parent=RPRC014582-RA
GL545589	VectorBase	CDS	276	431	.	+	0	Parent=RPRC014582-RA
GL545595	VectorBase	mRNA	2588	3220	.	-	.	ID=RPRC004121-RA;geneID=RPRC004121
GL545595	VectorBase	exon	2588	3220	.	-	.	Parent=RPRC004121-RA
GL545595	VectorBase	CDS	2588	3220	.	-	0	Parent=RPRC004121-RA
GL545595	VectorBase	snRNA	23447	23568	.	+	.	ID=RPRC015879-RA;geneID=RPRC015879
GL545595	VectorBase	exon	23447	23568	.	+	.	Parent=RPRC015879-RA
GL545595	VectorBase	snRNA	24453	24574	.	+	.	ID=RPRC016810-RA;geneID=RPRC016810
GL545595	VectorBase	exon	24453	24574	.	+	.	Parent=RPRC016810-RA
GL545596	VectorBase	mRNA	3642	3773	.	+	.	ID=RPRC011815-RA;geneID=RPRC011815
GL545596	VectorBase	exon	3642	3773	.	+	.	Parent=RPRC011815-RA
GL545596	VectorBase	CDS	3642	3773	.	+	0	Parent=RPRC011815-RA
GL545613	VectorBase	gene	44579	44651	.	+	.	ID=RPRC016693;geneID=RPRC016693
GL545613	VectorBase	tRNA_pseudogene	44579	44651	.	+	.	ID=RPRC016693-RA;geneID=RPRC016693-RA
GL545613	VectorBase	exon	44579	44651	.	+	.	Parent=RPRC016693-RA
GL545617	VectorBase	mRNA	22949	36165	.	-	.	ID=RPRC011749-RA;geneID=RPRC011749
GL545617	VectorBase	exon	22949	22960	.	-	.	Parent=RPRC011749-RA
GL545617	VectorBase	exon	36070	36165	.	-	.	Parent=RPRC011749-RA
GL545617	VectorBase	CDS	22949	22960	.	-	0	Parent=RPRC011749-RA
GL545617	VectorBase	CDS	36070	36165	.	-	0	Parent=RPRC011749-RA
GL545619	VectorBase	mRNA	634	3543	.	-	.	ID=RPRC011217-RA;geneID=RPRC011217
GL545619	VectorBase	exon	634	911	.	-	.	Parent=RPRC011217-RA
GL545619	VectorBase	exon	1391	1559	.	-	.	Parent=RPRC011217-RA
GL545619	VectorBase	exon	3496	3543	.	-	.	Parent=RPRC011217-RA
GL545619	VectorBase	CDS	634	911	.	-	2	Parent=RPRC011217-RA
GL545619	VectorBase	CDS	1391	1559	.	-	0	Parent=RPRC011217-RA
GL545619	VectorBase	CDS	3496	3543	.	-	0	Parent=RPRC011217-RA
GL545619	VectorBase	mRNA	4645	11180	.	+	.	ID=RPRC011213-RA;geneID=RPRC011213
GL545619	VectorBase	exon	4645	4726	.	+	.	Parent=RPRC011213-RA
GL545619	VectorBase	exon	5063	5289	.	+	.	Parent=RPRC011213-RA
GL545619	VectorBase	exon	10851	11180	.	+	.	Parent=RPRC011213-RA
GL545619	VectorBase	CDS	4645	4726	.	+	0	Parent=RPRC011213-RA
GL545619	VectorBase	CDS	5063	5289	.	+	2	Parent=RPRC011213-RA
GL545619	VectorBase	CDS	10851	10991	.	+	0	Parent=RPRC011213-RA
GL545619	VectorBase	mRNA	46209	51469	.	-	.	ID=RPRC000624-RA;geneID=RPRC000624
GL545619	VectorBase	exon	46209	46219	.	-	.	Parent=RPRC000624-RA
GL545619	VectorBase	exon	46379	46468	.	-	.	Parent=RPRC000624-RA
GL545619	VectorBase	exon	46612	46763	.	-	.	Parent=RPRC000624-RA
GL545619	VectorBase	exon	47869	48029	.	-	.	Parent=RPRC000624-RA
GL545619	VectorBase	exon	48128	48307	.	-	.	Parent=RPRC000624-RA
GL545619	VectorBase	exon	48878	48982	.	-	.	Parent=RPRC000624-RA
GL545619	VectorBase	exon	49054	49335	.	-	.	Parent=RPRC000624-RA
GL545619	VectorBase	exon	49508	49609	.	-	.	Parent=RPRC000624-RA
GL545619	VectorBase	exon	51350	51469	.	-	.	Parent=RPRC000624-RA
GL545619	VectorBase	CDS	46209	46219	.	-	2	Parent=RPRC000624-RA
GL545619	VectorBase	CDS	46379	46468	.	-	2	Parent=RPRC000624-RA
GL545619	VectorBase	CDS	46612	46763	.	-	1	Parent=RPRC000624-RA
GL545619	VectorBase	CDS	47869	48029	.	-	0	Parent=RPRC000624-RA
GL545619	VectorBase	CDS	48128	48307	.	-	0	Parent=RPRC000624-RA
GL545619	VectorBase	CDS	48878	48982	.	-	0	Parent=RPRC000624-RA
GL545619	VectorBase	CDS	49054	49335	.	-	0	Parent=RPRC000624-RA
GL545619	VectorBase	CDS	49508	49609	.	-	0	Parent=RPRC000624-RA
GL545619	VectorBase	CDS	51350	51469	.	-	0	Parent=RPRC000624-RA
GL545626	VectorBase	mRNA	76	465	.	-	.	ID=RPRC009662-RA;geneID=RPRC009662
GL545626	VectorBase	exon	76	465	.	-	.	Parent=RPRC009662-RA
GL545626	VectorBase	CDS	76	465	.	-	0	Parent=RPRC009662-RA
GL545639	VectorBase	mRNA	688	864	.	-	.	ID=RPRC002393-RA;geneID=RPRC002393
GL545639	VectorBase	exon	688	864	.	-	.	Parent=RPRC002393-RA
GL545639	VectorBase	CDS	688	864	.	-	0	Parent=RPRC002393-RA
GL545646	VectorBase	mRNA	1510	3466	.	-	.	ID=RPRC011315-RA;geneID=RPRC011315
GL545646	VectorBase	exon	1510	1704	.	-	.	Parent=RPRC011315-RA
GL545646	VectorBase	exon	3140	3466	.	-	.	Parent=RPRC011315-RA
GL545646	VectorBase	CDS	1510	1704	.	-	0	Parent=RPRC011315-RA
GL545646	VectorBase	CDS	3140	3466	.	-	0	Parent=RPRC011315-RA
GL545650	VectorBase	mRNA	254	1137	.	+	.	ID=RPRC012747-RA;geneID=RPRC012747
GL545650	VectorBase	exon	254	525	.	+	.	Parent=RPRC012747-RA
GL545650	VectorBase	exon	963	1137	.	+	.	Parent=RPRC012747-RA
GL545650	VectorBase	CDS	254	525	.	+	0	Parent=RPRC012747-RA
GL545650	VectorBase	CDS	963	1137	.	+	1	Parent=RPRC012747-RA
GL545650	VectorBase	mRNA	20266	23594	.	-	.	ID=RPRC012744-RA;geneID=RPRC012744
GL545650	VectorBase	exon	20266	20301	.	-	.	Parent=RPRC012744-RA
GL545650	VectorBase	exon	21557	21808	.	-	.	Parent=RPRC012744-RA
GL545650	VectorBase	exon	23394	23594	.	-	.	Parent=RPRC012744-RA
GL545650	VectorBase	CDS	20266	20301	.	-	0	Parent=RPRC012744-RA
GL545650	VectorBase	CDS	21557	21808	.	-	0	Parent=RPRC012744-RA
GL545650	VectorBase	CDS	23394	23594	.	-	0	Parent=RPRC012744-RA
GL545661	VectorBase	mRNA	2643	3879	.	-	.	ID=RPRC003523-RA;geneID=RPRC003523
GL545661	VectorBase	exon	2643	2915	.	-	.	Parent=RPRC003523-RA
GL545661	VectorBase	exon	3711	3879	.	-	.	Parent=RPRC003523-RA
GL545661	VectorBase	CDS	2829	2915	.	-	0	Parent=RPRC003523-RA
GL545661	VectorBase	CDS	3711	3854	.	-	0	Parent=RPRC003523-RA
GL545669	VectorBase	mRNA	1235	1351	.	+	.	ID=RPRC003139-RA;geneID=RPRC003139
GL545669	VectorBase	exon	1235	1351	.	+	.	Parent=RPRC003139-RA
GL545669	VectorBase	CDS	1235	1351	.	+	0	Parent=RPRC003139-RA
GL545671	VectorBase	mRNA	69	623	.	+	.	ID=RPRC013022-RA;geneID=RPRC013022
GL545671	VectorBase	exon	69	141	.	+	.	Parent=RPRC013022-RA
GL545671	VectorBase	exon	244	623	.	+	.	Parent=RPRC013022-RA
GL545671	VectorBase	CDS	69	141	.	+	0	Parent=RPRC013022-RA
GL545671	VectorBase	CDS	244	530	.	+	2	Parent=RPRC013022-RA
GL545673	VectorBase	mRNA	661	1083	.	-	.	ID=RPRC010850-RA;geneID=RPRC010850
GL545673	VectorBase	exon	661	1083	.	-	.	Parent=RPRC010850-RA
GL545673	VectorBase	CDS	661	1083	.	-	0	Parent=RPRC010850-RA
GL545674	VectorBase	mRNA	637	1044	.	+	.	ID=RPRC004063-RA;geneID=RPRC004063
GL545674	VectorBase	exon	637	1044	.	+	.	Parent=RPRC004063-RA
GL545674	VectorBase	CDS	637	1044	.	+	0	Parent=RPRC004063-RA
GL545684	VectorBase	gene	6402	6485	.	+	.	ID=RPRC016352;geneID=RPRC016352
GL545684	VectorBase	tRNA_pseudogene	6402	6485	.	+	.	ID=RPRC016352-RA;geneID=RPRC016352-RA
GL545684	VectorBase	exon	6402	6485	.	+	.	Parent=RPRC016352-RA
GL545685	VectorBase	snRNA	590	662	.	-	.	ID=RPRC016474-RA;geneID=RPRC016474
GL545685	VectorBase	exon	590	662	.	-	.	Parent=RPRC016474-RA
GL545691	VectorBase	mRNA	129	194	.	+	.	ID=RPRC012680-RA;geneID=RPRC012680
GL545691	VectorBase	exon	129	194	.	+	.	Parent=RPRC012680-RA
GL545691	VectorBase	CDS	129	194	.	+	0	Parent=RPRC012680-RA
GL545694	VectorBase	mRNA	6266	6998	.	-	.	ID=RPRC006200-RA;geneID=RPRC006200
GL545694	VectorBase	exon	6266	6486	.	-	.	Parent=RPRC006200-RA
GL545694	VectorBase	exon	6674	6998	.	-	.	Parent=RPRC006200-RA
GL545694	VectorBase	CDS	6266	6486	.	-	2	Parent=RPRC006200-RA
GL545694	VectorBase	CDS	6674	6998	.	-	0	Parent=RPRC006200-RA
GL545725	VectorBase	mRNA	2772	3932	.	-	.	ID=RPRC004297-RA;geneID=RPRC004297
GL545725	VectorBase	exon	2772	3932	.	-	.	Parent=RPRC004297-RA
GL545725	VectorBase	CDS	2772	3932	.	-	0	Parent=RPRC004297-RA
GL545733	VectorBase	mRNA	801	3838	.	+	.	ID=RPRC006449-RA;geneID=RPRC006449
GL545733	VectorBase	exon	801	874	.	+	.	Parent=RPRC006449-RA
GL545733	VectorBase	exon	1001	1323	.	+	.	Parent=RPRC006449-RA
GL545733	VectorBase	exon	1387	1417	.	+	.	Parent=RPRC006449-RA
GL545733	VectorBase	exon	3706	3838	.	+	.	Parent=RPRC006449-RA
GL545733	VectorBase	CDS	801	874	.	+	0	Parent=RPRC006449-RA
GL545733	VectorBase	CDS	1001	1323	.	+	1	Parent=RPRC006449-RA
GL545733	VectorBase	CDS	1387	1417	.	+	2	Parent=RPRC006449-RA
GL545733	VectorBase	CDS	3706	3838	.	+	1	Parent=RPRC006449-RA
GL545749	VectorBase	mRNA	3289	4526	.	-	.	ID=RPRC014785-RA;geneID=RPRC014785
GL545749	VectorBase	exon	3289	3635	.	-	.	Parent=RPRC014785-RA
GL545749	VectorBase	exon	3861	4055	.	-	.	Parent=RPRC014785-RA
GL545749	VectorBase	exon	4262	4526	.	-	.	Parent=RPRC014785-RA
GL545749	VectorBase	CDS	3289	3635	.	-	2	Parent=RPRC014785-RA
GL545749	VectorBase	CDS	3861	4055	.	-	2	Parent=RPRC014785-RA
GL545749	VectorBase	CDS	4262	4526	.	-	0	Parent=RPRC014785-RA
GL545749	VectorBase	mRNA	5032	6373	.	-	.	ID=RPRC014784-RA;geneID=RPRC014784
GL545749	VectorBase	exon	5032	5209	.	-	.	Parent=RPRC014784-RA
GL545749	VectorBase	exon	5711	5836	.	-	.	Parent=RPRC014784-RA
GL545749	VectorBase	exon	5912	6092	.	-	.	Parent=RPRC014784-RA
GL545749	VectorBase	exon	6181	6373	.	-	.	Parent=RPRC014784-RA
GL545749	VectorBase	CDS	5032	5209	.	-	1	Parent=RPRC014784-RA
GL545749	VectorBase	CDS	5711	5836	.	-	1	Parent=RPRC014784-RA
GL545749	VectorBase	CDS	5912	6092	.	-	2	Parent=RPRC014784-RA
GL545749	VectorBase	CDS	6181	6373	.	-	0	Parent=RPRC014784-RA
GL545762	VectorBase	mRNA	1019	1336	.	-	.	ID=RPRC004340-RA;geneID=RPRC004340
GL545762	VectorBase	exon	1019	1336	.	-	.	Parent=RPRC004340-RA
GL545762	VectorBase	CDS	1019	1336	.	-	0	Parent=RPRC004340-RA
GL545786	VectorBase	mRNA	3439	24067	.	-	.	ID=RPRC010785-RA;geneID=RPRC010785
GL545786	VectorBase	exon	3439	3675	.	-	.	Parent=RPRC010785-RA
GL545786	VectorBase	exon	3858	4089	.	-	.	Parent=RPRC010785-RA
GL545786	VectorBase	exon	11179	11342	.	-	.	Parent=RPRC010785-RA
GL545786	VectorBase	exon	12889	13050	.	-	.	Parent=RPRC010785-RA
GL545786	VectorBase	exon	13053	13055	.	-	.	Parent=RPRC010785-RA
GL545786	VectorBase	exon	13143	13352	.	-	.	Parent=RPRC010785-RA
GL545786	VectorBase	exon	13974	14143	.	-	.	Parent=RPRC010785-RA
GL545786	VectorBase	exon	19119	19406	.	-	.	Parent=RPRC010785-RA
GL545786	VectorBase	exon	22259	22561	.	-	.	Parent=RPRC010785-RA
GL545786	VectorBase	exon	23839	24067	.	-	.	Parent=RPRC010785-RA
GL545786	VectorBase	CDS	3439	3675	.	-	0	Parent=RPRC010785-RA
GL545786	VectorBase	CDS	3858	4089	.	-	1	Parent=RPRC010785-RA
GL545786	VectorBase	CDS	11179	11342	.	-	0	Parent=RPRC010785-RA
GL545786	VectorBase	CDS	12889	13050	.	-	0	Parent=RPRC010785-RA
GL545786	VectorBase	CDS	13053	13055	.	-	0	Parent=RPRC010785-RA
GL545786	VectorBase	CDS	13143	13352	.	-	0	Parent=RPRC010785-RA
GL545786	VectorBase	CDS	13974	14143	.	-	2	Parent=RPRC010785-RA
GL545786	VectorBase	CDS	19119	19406	.	-	2	Parent=RPRC010785-RA
GL545786	VectorBase	CDS	22259	22561	.	-	2	Parent=RPRC010785-RA
GL545786	VectorBase	CDS	23839	24067	.	-	0	Parent=RPRC010785-RA
GL545790	VectorBase	mRNA	61	450	.	-	.	ID=RPRC003326-RA;geneID=RPRC003326
GL545790	VectorBase	exon	61	450	.	-	.	Parent=RPRC003326-RA
GL545790	VectorBase	CDS	61	450	.	-	0	Parent=RPRC003326-RA
GL545790	VectorBase	mRNA	2654	7951	.	+	.	ID=RPRC003322-RA;geneID=RPRC003322
GL545790	VectorBase	exon	2654	2791	.	+	.	Parent=RPRC003322-RA
GL545790	VectorBase	exon	4110	4311	.	+	.	Parent=RPRC003322-RA
GL545790	VectorBase	exon	4856	5062	.	+	.	Parent=RPRC003322-RA
GL545790	VectorBase	exon	7760	7951	.	+	.	Parent=RPRC003322-RA
GL545790	VectorBase	CDS	2711	2791	.	+	0	Parent=RPRC003322-RA
GL545790	VectorBase	CDS	4110	4311	.	+	0	Parent=RPRC003322-RA
GL545790	VectorBase	CDS	4856	5062	.	+	2	Parent=RPRC003322-RA
GL545790	VectorBase	CDS	7760	7848	.	+	2	Parent=RPRC003322-RA
GL545790	VectorBase	mRNA	28912	29391	.	-	.	ID=RPRC003325-RA;geneID=RPRC003325
GL545790	VectorBase	exon	28912	29391	.	-	.	Parent=RPRC003325-RA
GL545790	VectorBase	CDS	28912	29391	.	-	0	Parent=RPRC003325-RA
GL545790	VectorBase	mRNA	30518	32324	.	-	.	ID=RPRC003323-RA;geneID=RPRC003323
GL545790	VectorBase	exon	30518	30817	.	-	.	Parent=RPRC003323-RA
GL545790	VectorBase	exon	32283	32324	.	-	.	Parent=RPRC003323-RA
GL545790	VectorBase	CDS	30518	30817	.	-	0	Parent=RPRC003323-RA
GL545790	VectorBase	CDS	32283	32324	.	-	0	Parent=RPRC003323-RA
GL545796	VectorBase	mRNA	1236	12333	.	+	.	ID=RPRC007159-RA;geneID=RPRC007159
GL545796	VectorBase	exon	1236	1262	.	+	.	Parent=RPRC007159-RA
GL545796	VectorBase	exon	1357	1427	.	+	.	Parent=RPRC007159-RA
GL545796	VectorBase	exon	2365	2545	.	+	.	Parent=RPRC007159-RA
GL545796	VectorBase	exon	4168	4380	.	+	.	Parent=RPRC007159-RA
GL545796	VectorBase	exon	4873	4942	.	+	.	Parent=RPRC007159-RA
GL545796	VectorBase	exon	5685	5782	.	+	.	Parent=RPRC007159-RA
GL545796	VectorBase	exon	6549	6723	.	+	.	Parent=RPRC007159-RA
GL545796	VectorBase	exon	7079	7114	.	+	.	Parent=RPRC007159-RA
GL545796	VectorBase	exon	7208	7407	.	+	.	Parent=RPRC007159-RA
GL545796	VectorBase	exon	7772	7873	.	+	.	Parent=RPRC007159-RA
GL545796	VectorBase	exon	10319	10492	.	+	.	Parent=RPRC007159-RA
GL545796	VectorBase	exon	11473	11634	.	+	.	Parent=RPRC007159-RA
GL545796	VectorBase	exon	11954	12333	.	+	.	Parent=RPRC007159-RA
GL545796	VectorBase	CDS	1236	1262	.	+	0	Parent=RPRC007159-RA
GL545796	VectorBase	CDS	1357	1427	.	+	0	Parent=RPRC007159-RA
GL545796	VectorBase	CDS	2365	2545	.	+	1	Parent=RPRC007159-RA
GL545796	VectorBase	CDS	4168	4380	.	+	0	Parent=RPRC007159-RA
GL545796	VectorBase	CDS	4873	4942	.	+	0	Parent=RPRC007159-RA
GL545796	VectorBase	CDS	5685	5782	.	+	2	Parent=RPRC007159-RA
GL545796	VectorBase	CDS	6549	6723	.	+	0	Parent=RPRC007159-RA
GL545796	VectorBase	CDS	7079	7114	.	+	2	Parent=RPRC007159-RA
GL545796	VectorBase	CDS	7208	7407	.	+	2	Parent=RPRC007159-RA
GL545796	VectorBase	CDS	7772	7873	.	+	0	Parent=RPRC007159-RA
GL545796	VectorBase	CDS	10319	10492	.	+	0	Parent=RPRC007159-RA
GL545796	VectorBase	CDS	11473	11634	.	+	0	Parent=RPRC007159-RA
GL545796	VectorBase	CDS	11954	12031	.	+	0	Parent=RPRC007159-RA
GL545796	VectorBase	mRNA	15668	19779	.	-	.	ID=RPRC007157-RA;geneID=RPRC007157
GL545796	VectorBase	exon	15668	15945	.	-	.	Parent=RPRC007157-RA
GL545796	VectorBase	exon	19644	19779	.	-	.	Parent=RPRC007157-RA
GL545796	VectorBase	CDS	15824	15945	.	-	2	Parent=RPRC007157-RA
GL545796	VectorBase	CDS	19644	19671	.	-	0	Parent=RPRC007157-RA
GL545798	VectorBase	mRNA	648	806	.	+	.	ID=RPRC003579-RA;geneID=RPRC003579
GL545798	VectorBase	exon	648	806	.	+	.	Parent=RPRC003579-RA
GL545798	VectorBase	CDS	648	806	.	+	0	Parent=RPRC003579-RA
GL545814	VectorBase	mRNA	1437	2030	.	+	.	ID=RPRC008792-RA;geneID=RPRC008792
GL545814	VectorBase	exon	1437	1558	.	+	.	Parent=RPRC008792-RA
GL545814	VectorBase	exon	1896	2030	.	+	.	Parent=RPRC008792-RA
GL545814	VectorBase	CDS	1437	1558	.	+	0	Parent=RPRC008792-RA
GL545814	VectorBase	CDS	1896	2007	.	+	1	Parent=RPRC008792-RA
GL545830	VectorBase	mRNA	78	3296	.	-	.	ID=RPRC006404-RA;geneID=RPRC006404
GL545830	VectorBase	exon	78	234	.	-	.	Parent=RPRC006404-RA
GL545830	VectorBase	exon	326	503	.	-	.	Parent=RPRC006404-RA
GL545830	VectorBase	exon	1241	1411	.	-	.	Parent=RPRC006404-RA
GL545830	VectorBase	exon	1814	1917	.	-	.	Parent=RPRC006404-RA
GL545830	VectorBase	exon	2873	3072	.	-	.	Parent=RPRC006404-RA
GL545830	VectorBase	exon	3189	3296	.	-	.	Parent=RPRC006404-RA
GL545830	VectorBase	CDS	78	234	.	-	1	Parent=RPRC006404-RA
GL545830	VectorBase	CDS	326	503	.	-	2	Parent=RPRC006404-RA
GL545830	VectorBase	CDS	1241	1411	.	-	2	Parent=RPRC006404-RA
GL545830	VectorBase	CDS	1814	1917	.	-	1	Parent=RPRC006404-RA
GL545830	VectorBase	CDS	2873	3072	.	-	0	Parent=RPRC006404-RA
GL545830	VectorBase	CDS	3189	3296	.	-	0	Parent=RPRC006404-RA
GL545830	VectorBase	mRNA	3937	5136	.	+	.	ID=RPRC006401-RA;geneID=RPRC006401
GL545830	VectorBase	exon	3937	5136	.	+	.	Parent=RPRC006401-RA
GL545830	VectorBase	CDS	3937	5136	.	+	0	Parent=RPRC006401-RA
GL545831	VectorBase	mRNA	10542	13502	.	-	.	ID=RPRC008878-RA;geneID=RPRC008878
GL545831	VectorBase	exon	10542	10668	.	-	.	Parent=RPRC008878-RA
GL545831	VectorBase	exon	13420	13502	.	-	.	Parent=RPRC008878-RA
GL545831	VectorBase	CDS	10542	10668	.	-	1	Parent=RPRC008878-RA
GL545831	VectorBase	CDS	13420	13502	.	-	0	Parent=RPRC008878-RA
GL545842	VectorBase	mRNA	811	20092	.	+	.	ID=RPRC006207-RA;geneID=RPRC006207
GL545842	VectorBase	exon	811	921	.	+	.	Parent=RPRC006207-RA
GL545842	VectorBase	exon	2357	2440	.	+	.	Parent=RPRC006207-RA
GL545842	VectorBase	exon	9408	9472	.	+	.	Parent=RPRC006207-RA
GL545842	VectorBase	exon	19963	20092	.	+	.	Parent=RPRC006207-RA
GL545842	VectorBase	CDS	811	921	.	+	0	Parent=RPRC006207-RA
GL545842	VectorBase	CDS	2357	2440	.	+	0	Parent=RPRC006207-RA
GL545842	VectorBase	CDS	9408	9472	.	+	0	Parent=RPRC006207-RA
GL545842	VectorBase	CDS	19963	20092	.	+	1	Parent=RPRC006207-RA
GL545850	VectorBase	mRNA	7259	7660	.	-	.	ID=RPRC006769-RA;geneID=RPRC006769
GL545850	VectorBase	exon	7259	7660	.	-	.	Parent=RPRC006769-RA
GL545850	VectorBase	CDS	7259	7660	.	-	0	Parent=RPRC006769-RA
GL545861	VectorBase	mRNA	22564	23156	.	+	.	ID=RPRC013932-RA;geneID=RPRC013932
GL545861	VectorBase	exon	22564	22788	.	+	.	Parent=RPRC013932-RA
GL545861	VectorBase	exon	22985	23156	.	+	.	Parent=RPRC013932-RA
GL545861	VectorBase	CDS	22628	22788	.	+	0	Parent=RPRC013932-RA
GL545861	VectorBase	CDS	22985	23156	.	+	1	Parent=RPRC013932-RA
GL545865	VectorBase	mRNA	784	1281	.	-	.	ID=RPRC010884-RA;geneID=RPRC010884
GL545865	VectorBase	exon	784	812	.	-	.	Parent=RPRC010884-RA
GL545865	VectorBase	exon	955	1089	.	-	.	Parent=RPRC010884-RA
GL545865	VectorBase	exon	1194	1281	.	-	.	Parent=RPRC010884-RA
GL545865	VectorBase	CDS	784	812	.	-	2	Parent=RPRC010884-RA
GL545865	VectorBase	CDS	955	1089	.	-	2	Parent=RPRC010884-RA
GL545865	VectorBase	CDS	1194	1281	.	-	0	Parent=RPRC010884-RA
GL545868	VectorBase	mRNA	2002	2640	.	-	.	ID=RPRC002250-RA;geneID=RPRC002250
GL545868	VectorBase	exon	2002	2640	.	-	.	Parent=RPRC002250-RA
GL545868	VectorBase	CDS	2002	2640	.	-	0	Parent=RPRC002250-RA
GL545871	VectorBase	mRNA	882	1028	.	+	.	ID=RPRC014033-RA;geneID=RPRC014033
GL545871	VectorBase	exon	882	1028	.	+	.	Parent=RPRC014033-RA
GL545871	VectorBase	CDS	882	1028	.	+	0	Parent=RPRC014033-RA
GL545879	VectorBase	gene	1705	1787	.	-	.	ID=RPRC016206;geneID=RPRC016206
GL545879	VectorBase	tRNA_pseudogene	1705	1787	.	-	.	ID=RPRC016206-RA;geneID=RPRC016206-RA
GL545879	VectorBase	exon	1705	1787	.	-	.	Parent=RPRC016206-RA
GL545897	VectorBase	gene	9144	9227	.	+	.	ID=RPRC015871;geneID=RPRC015871
GL545897	VectorBase	tRNA_pseudogene	9144	9227	.	+	.	ID=RPRC015871-RA;geneID=RPRC015871-RA
GL545897	VectorBase	exon	9144	9227	.	+	.	Parent=RPRC015871-RA
GL545934	VectorBase	mRNA	6604	9031	.	+	.	ID=RPRC010723-RA;geneID=RPRC010723
GL545934	VectorBase	exon	6604	6695	.	+	.	Parent=RPRC010723-RA
GL545934	VectorBase	exon	9016	9031	.	+	.	Parent=RPRC010723-RA
GL545934	VectorBase	CDS	6604	6695	.	+	0	Parent=RPRC010723-RA
GL545934	VectorBase	CDS	9016	9031	.	+	1	Parent=RPRC010723-RA
GL545938	VectorBase	mRNA	1520	3110	.	+	.	ID=RPRC012490-RA;geneID=RPRC012490
GL545938	VectorBase	exon	1520	1557	.	+	.	Parent=RPRC012490-RA
GL545938	VectorBase	exon	1952	2081	.	+	.	Parent=RPRC012490-RA
GL545938	VectorBase	exon	3060	3110	.	+	.	Parent=RPRC012490-RA
GL545938	VectorBase	CDS	1520	1557	.	+	0	Parent=RPRC012490-RA
GL545938	VectorBase	CDS	1952	2081	.	+	1	Parent=RPRC012490-RA
GL545938	VectorBase	CDS	3060	3110	.	+	0	Parent=RPRC012490-RA
GL545944	VectorBase	mRNA	45	797	.	-	.	ID=RPRC013940-RA;geneID=RPRC013940
GL545944	VectorBase	exon	45	248	.	-	.	Parent=RPRC013940-RA
GL545944	VectorBase	exon	747	797	.	-	.	Parent=RPRC013940-RA
GL545944	VectorBase	CDS	45	248	.	-	0	Parent=RPRC013940-RA
GL545944	VectorBase	CDS	747	797	.	-	0	Parent=RPRC013940-RA
GL545966	VectorBase	snRNA	8040	8125	.	-	.	ID=RPRC016915-RA;geneID=RPRC016915
GL545966	VectorBase	exon	8040	8125	.	-	.	Parent=RPRC016915-RA
GL545970	VectorBase	mRNA	1	5762	.	-	.	ID=RPRC012497-RA;geneID=RPRC012497
GL545970	VectorBase	exon	1	239	.	-	.	Parent=RPRC012497-RA
GL545970	VectorBase	exon	3196	3297	.	-	.	Parent=RPRC012497-RA
GL545970	VectorBase	exon	5681	5762	.	-	.	Parent=RPRC012497-RA
GL545970	VectorBase	CDS	1	239	.	-	2	Parent=RPRC012497-RA
GL545970	VectorBase	CDS	3196	3297	.	-	2	Parent=RPRC012497-RA
GL545970	VectorBase	CDS	5681	5753	.	-	0	Parent=RPRC012497-RA
GL545988	VectorBase	mRNA	17097	21321	.	+	.	ID=RPRC002296-RA;geneID=RPRC002296
GL545988	VectorBase	exon	17097	17162	.	+	.	Parent=RPRC002296-RA
GL545988	VectorBase	exon	21176	21321	.	+	.	Parent=RPRC002296-RA
GL545988	VectorBase	CDS	17097	17162	.	+	0	Parent=RPRC002296-RA
GL545988	VectorBase	CDS	21176	21301	.	+	0	Parent=RPRC002296-RA
GL546001	VectorBase	mRNA	684	758	.	-	.	ID=RPRC009773-RA;geneID=RPRC009773
GL546001	VectorBase	exon	684	758	.	-	.	Parent=RPRC009773-RA
GL546001	VectorBase	CDS	684	758	.	-	0	Parent=RPRC009773-RA
GL546022	VectorBase	mRNA	1049	1156	.	-	.	ID=RPRC003984-RA;geneID=RPRC003984
GL546022	VectorBase	exon	1049	1156	.	-	.	Parent=RPRC003984-RA
GL546022	VectorBase	CDS	1049	1156	.	-	0	Parent=RPRC003984-RA
GL546042	VectorBase	mRNA	3	5171	.	-	.	ID=RPRC000308-RA;geneID=RPRC000308
GL546042	VectorBase	exon	3	109	.	-	.	Parent=RPRC000308-RA
GL546042	VectorBase	exon	824	945	.	-	.	Parent=RPRC000308-RA
GL546042	VectorBase	exon	1049	1240	.	-	.	Parent=RPRC000308-RA
GL546042	VectorBase	exon	4287	4422	.	-	.	Parent=RPRC000308-RA
GL546042	VectorBase	exon	4493	4728	.	-	.	Parent=RPRC000308-RA
GL546042	VectorBase	exon	4835	5076	.	-	.	Parent=RPRC000308-RA
GL546042	VectorBase	exon	5079	5171	.	-	.	Parent=RPRC000308-RA
GL546042	VectorBase	CDS	3	109	.	-	2	Parent=RPRC000308-RA
GL546042	VectorBase	CDS	824	945	.	-	1	Parent=RPRC000308-RA
GL546042	VectorBase	CDS	1049	1240	.	-	1	Parent=RPRC000308-RA
GL546042	VectorBase	CDS	4287	4422	.	-	2	Parent=RPRC000308-RA
GL546042	VectorBase	CDS	4493	4728	.	-	1	Parent=RPRC000308-RA
GL546042	VectorBase	CDS	4835	5076	.	-	0	Parent=RPRC000308-RA
GL546042	VectorBase	CDS	5079	5171	.	-	0	Parent=RPRC000308-RA
GL546047	VectorBase	mRNA	6478	8075	.	-	.	ID=RPRC013550-RA;geneID=RPRC013550
GL546047	VectorBase	exon	6478	6988	.	-	.	Parent=RPRC013550-RA
GL546047	VectorBase	exon	7366	8075	.	-	.	Parent=RPRC013550-RA
GL546047	VectorBase	CDS	6478	6988	.	-	1	Parent=RPRC013550-RA
GL546047	VectorBase	CDS	7366	8075	.	-	0	Parent=RPRC013550-RA
GL546047	VectorBase	mRNA	8383	8802	.	+	.	ID=RPRC013549-RA;geneID=RPRC013549
GL546047	VectorBase	exon	8383	8802	.	+	.	Parent=RPRC013549-RA
GL546047	VectorBase	CDS	8383	8802	.	+	0	Parent=RPRC013549-RA
GL546089	VectorBase	mRNA	12987	20017	.	-	.	ID=RPRC015082-RA;geneID=RPRC015082
GL546089	VectorBase	exon	12987	13272	.	-	.	Parent=RPRC015082-RA
GL546089	VectorBase	exon	14645	14737	.	-	.	Parent=RPRC015082-RA
GL546089	VectorBase	exon	15358	15505	.	-	.	Parent=RPRC015082-RA
GL546089	VectorBase	exon	15869	15994	.	-	.	Parent=RPRC015082-RA
GL546089	VectorBase	exon	16690	16889	.	-	.	Parent=RPRC015082-RA
GL546089	VectorBase	exon	17858	17976	.	-	.	Parent=RPRC015082-RA
GL546089	VectorBase	exon	18071	18191	.	-	.	Parent=RPRC015082-RA
GL546089	VectorBase	exon	18273	18414	.	-	.	Parent=RPRC015082-RA
GL546089	VectorBase	exon	19956	20017	.	-	.	Parent=RPRC015082-RA
GL546089	VectorBase	CDS	13117	13272	.	-	0	Parent=RPRC015082-RA
GL546089	VectorBase	CDS	14645	14737	.	-	0	Parent=RPRC015082-RA
GL546089	VectorBase	CDS	15358	15505	.	-	1	Parent=RPRC015082-RA
GL546089	VectorBase	CDS	15869	15994	.	-	1	Parent=RPRC015082-RA
GL546089	VectorBase	CDS	16690	16889	.	-	0	Parent=RPRC015082-RA
GL546089	VectorBase	CDS	17858	17976	.	-	2	Parent=RPRC015082-RA
GL546089	VectorBase	CDS	18071	18191	.	-	0	Parent=RPRC015082-RA
GL546089	VectorBase	CDS	18273	18414	.	-	1	Parent=RPRC015082-RA
GL546089	VectorBase	CDS	19956	20017	.	-	0	Parent=RPRC015082-RA
GL546089	VectorBase	mRNA	21687	28621	.	-	.	ID=RPRC015079-RA;geneID=RPRC015079
GL546089	VectorBase	exon	21687	21839	.	-	.	Parent=RPRC015079-RA
GL546089	VectorBase	exon	23045	23137	.	-	.	Parent=RPRC015079-RA
GL546089	VectorBase	exon	24417	24564	.	-	.	Parent=RPRC015079-RA
GL546089	VectorBase	exon	24643	24771	.	-	.	Parent=RPRC015079-RA
GL546089	VectorBase	exon	26203	26402	.	-	.	Parent=RPRC015079-RA
GL546089	VectorBase	exon	27050	27168	.	-	.	Parent=RPRC015079-RA
GL546089	VectorBase	exon	27278	27398	.	-	.	Parent=RPRC015079-RA
GL546089	VectorBase	exon	27491	27632	.	-	.	Parent=RPRC015079-RA
GL546089	VectorBase	exon	28488	28621	.	-	.	Parent=RPRC015079-RA
GL546089	VectorBase	CDS	21687	21839	.	-	0	Parent=RPRC015079-RA
GL546089	VectorBase	CDS	23045	23137	.	-	0	Parent=RPRC015079-RA
GL546089	VectorBase	CDS	24417	24564	.	-	1	Parent=RPRC015079-RA
GL546089	VectorBase	CDS	24643	24771	.	-	1	Parent=RPRC015079-RA
GL546089	VectorBase	CDS	26203	26402	.	-	0	Parent=RPRC015079-RA
GL546089	VectorBase	CDS	27050	27168	.	-	2	Parent=RPRC015079-RA
GL546089	VectorBase	CDS	27278	27398	.	-	0	Parent=RPRC015079-RA
GL546089	VectorBase	CDS	27491	27632	.	-	1	Parent=RPRC015079-RA
GL546089	VectorBase	CDS	28488	28555	.	-	0	Parent=RPRC015079-RA
GL546089	VectorBase	mRNA	30549	37855	.	-	.	ID=RPRC015076-RA;geneID=RPRC015076
GL546089	VectorBase	exon	30549	30716	.	-	.	Parent=RPRC015076-RA
GL546089	VectorBase	exon	31792	31884	.	-	.	Parent=RPRC015076-RA
GL546089	VectorBase	exon	33025	33172	.	-	.	Parent=RPRC015076-RA
GL546089	VectorBase	exon	33251	33379	.	-	.	Parent=RPRC015076-RA
GL546089	VectorBase	exon	34493	34692	.	-	.	Parent=RPRC015076-RA
GL546089	VectorBase	exon	35326	35444	.	-	.	Parent=RPRC015076-RA
GL546089	VectorBase	exon	35557	35677	.	-	.	Parent=RPRC015076-RA
GL546089	VectorBase	exon	35783	35903	.	-	.	Parent=RPRC015076-RA
GL546089	VectorBase	exon	37753	37855	.	-	.	Parent=RPRC015076-RA
GL546089	VectorBase	CDS	30549	30716	.	-	0	Parent=RPRC015076-RA
GL546089	VectorBase	CDS	31792	31884	.	-	0	Parent=RPRC015076-RA
GL546089	VectorBase	CDS	33025	33172	.	-	1	Parent=RPRC015076-RA
GL546089	VectorBase	CDS	33251	33379	.	-	1	Parent=RPRC015076-RA
GL546089	VectorBase	CDS	34493	34692	.	-	0	Parent=RPRC015076-RA
GL546089	VectorBase	CDS	35326	35444	.	-	2	Parent=RPRC015076-RA
GL546089	VectorBase	CDS	35557	35677	.	-	0	Parent=RPRC015076-RA
GL546089	VectorBase	CDS	35783	35903	.	-	1	Parent=RPRC015076-RA
GL546089	VectorBase	CDS	37753	37820	.	-	0	Parent=RPRC015076-RA
GL546101	VectorBase	mRNA	53461	70048	.	-	.	ID=RPRC009709-RA;geneID=RPRC009709
GL546101	VectorBase	exon	53461	53804	.	-	.	Parent=RPRC009709-RA
GL546101	VectorBase	exon	63854	63974	.	-	.	Parent=RPRC009709-RA
GL546101	VectorBase	exon	65234	65312	.	-	.	Parent=RPRC009709-RA
GL546101	VectorBase	exon	65402	65569	.	-	.	Parent=RPRC009709-RA
GL546101	VectorBase	exon	67277	67490	.	-	.	Parent=RPRC009709-RA
GL546101	VectorBase	exon	67585	67695	.	-	.	Parent=RPRC009709-RA
GL546101	VectorBase	exon	69424	69574	.	-	.	Parent=RPRC009709-RA
GL546101	VectorBase	exon	69880	70048	.	-	.	Parent=RPRC009709-RA
GL546101	VectorBase	CDS	63856	63974	.	-	2	Parent=RPRC009709-RA
GL546101	VectorBase	CDS	65234	65312	.	-	0	Parent=RPRC009709-RA
GL546101	VectorBase	CDS	65402	65569	.	-	0	Parent=RPRC009709-RA
GL546101	VectorBase	CDS	67277	67490	.	-	1	Parent=RPRC009709-RA
GL546101	VectorBase	CDS	67585	67695	.	-	1	Parent=RPRC009709-RA
GL546101	VectorBase	CDS	69424	69574	.	-	2	Parent=RPRC009709-RA
GL546101	VectorBase	CDS	69880	70048	.	-	0	Parent=RPRC009709-RA
GL546102	VectorBase	mRNA	1166	1396	.	+	.	ID=RPRC013432-RA;geneID=RPRC013432
GL546102	VectorBase	exon	1166	1396	.	+	.	Parent=RPRC013432-RA
GL546102	VectorBase	CDS	1166	1396	.	+	0	Parent=RPRC013432-RA
GL546104	VectorBase	mRNA	11579	39492	.	-	.	ID=RPRC012101-RA;geneID=RPRC012101
GL546104	VectorBase	exon	11579	11970	.	-	.	Parent=RPRC012101-RA
GL546104	VectorBase	exon	16085	16218	.	-	.	Parent=RPRC012101-RA
GL546104	VectorBase	exon	17190	17372	.	-	.	Parent=RPRC012101-RA
GL546104	VectorBase	exon	19399	19617	.	-	.	Parent=RPRC012101-RA
GL546104	VectorBase	exon	24639	24782	.	-	.	Parent=RPRC012101-RA
GL546104	VectorBase	exon	28751	28863	.	-	.	Parent=RPRC012101-RA
GL546104	VectorBase	exon	35646	35768	.	-	.	Parent=RPRC012101-RA
GL546104	VectorBase	exon	38137	38214	.	-	.	Parent=RPRC012101-RA
GL546104	VectorBase	exon	39378	39492	.	-	.	Parent=RPRC012101-RA
GL546104	VectorBase	CDS	11865	11970	.	-	1	Parent=RPRC012101-RA
GL546104	VectorBase	CDS	16085	16218	.	-	0	Parent=RPRC012101-RA
GL546104	VectorBase	CDS	17190	17372	.	-	0	Parent=RPRC012101-RA
GL546104	VectorBase	CDS	19399	19617	.	-	0	Parent=RPRC012101-RA
GL546104	VectorBase	CDS	24639	24782	.	-	0	Parent=RPRC012101-RA
GL546104	VectorBase	CDS	28751	28863	.	-	2	Parent=RPRC012101-RA
GL546104	VectorBase	CDS	35646	35768	.	-	2	Parent=RPRC012101-RA
GL546104	VectorBase	CDS	38137	38214	.	-	2	Parent=RPRC012101-RA
GL546104	VectorBase	CDS	39378	39492	.	-	0	Parent=RPRC012101-RA
GL546105	VectorBase	mRNA	258	407	.	+	.	ID=RPRC011209-RA;geneID=RPRC011209
GL546105	VectorBase	exon	258	407	.	+	.	Parent=RPRC011209-RA
GL546105	VectorBase	CDS	258	407	.	+	0	Parent=RPRC011209-RA
GL546105	VectorBase	mRNA	663	923	.	+	.	ID=RPRC011208-RA;geneID=RPRC011208
GL546105	VectorBase	exon	663	923	.	+	.	Parent=RPRC011208-RA
GL546105	VectorBase	CDS	663	923	.	+	0	Parent=RPRC011208-RA
GL546114	VectorBase	mRNA	4345	23540	.	+	.	ID=RPRC000625-RA;geneID=RPRC000625
GL546114	VectorBase	exon	4345	4367	.	+	.	Parent=RPRC000625-RA
GL546114	VectorBase	exon	8133	8352	.	+	.	Parent=RPRC000625-RA
GL546114	VectorBase	exon	8887	9067	.	+	.	Parent=RPRC000625-RA
GL546114	VectorBase	exon	11006	11291	.	+	.	Parent=RPRC000625-RA
GL546114	VectorBase	exon	11561	11652	.	+	.	Parent=RPRC000625-RA
GL546114	VectorBase	exon	11906	12118	.	+	.	Parent=RPRC000625-RA
GL546114	VectorBase	exon	12764	12946	.	+	.	Parent=RPRC000625-RA
GL546114	VectorBase	exon	13564	13761	.	+	.	Parent=RPRC000625-RA
GL546114	VectorBase	exon	13850	13986	.	+	.	Parent=RPRC000625-RA
GL546114	VectorBase	exon	14143	14298	.	+	.	Parent=RPRC000625-RA
GL546114	VectorBase	exon	14571	14751	.	+	.	Parent=RPRC000625-RA
GL546114	VectorBase	exon	14894	15172	.	+	.	Parent=RPRC000625-RA
GL546114	VectorBase	exon	15301	23540	.	+	.	Parent=RPRC000625-RA
GL546114	VectorBase	CDS	4345	4367	.	+	0	Parent=RPRC000625-RA
GL546114	VectorBase	CDS	8133	8352	.	+	1	Parent=RPRC000625-RA
GL546114	VectorBase	CDS	8887	9067	.	+	0	Parent=RPRC000625-RA
GL546114	VectorBase	CDS	11006	11291	.	+	2	Parent=RPRC000625-RA
GL546114	VectorBase	CDS	11561	11652	.	+	1	Parent=RPRC000625-RA
GL546114	VectorBase	CDS	11906	12118	.	+	2	Parent=RPRC000625-RA
GL546114	VectorBase	CDS	12764	12946	.	+	2	Parent=RPRC000625-RA
GL546114	VectorBase	CDS	13564	13761	.	+	2	Parent=RPRC000625-RA
GL546114	VectorBase	CDS	13850	13986	.	+	2	Parent=RPRC000625-RA
GL546114	VectorBase	CDS	14143	14298	.	+	0	Parent=RPRC000625-RA
GL546114	VectorBase	CDS	14571	14751	.	+	0	Parent=RPRC000625-RA
GL546114	VectorBase	CDS	14894	15172	.	+	2	Parent=RPRC000625-RA
GL546114	VectorBase	CDS	15301	23540	.	+	2	Parent=RPRC000625-RA
GL546123	VectorBase	mRNA	95	1558	.	+	.	ID=RPRC008848-RA;geneID=RPRC008848
GL546123	VectorBase	exon	95	237	.	+	.	Parent=RPRC008848-RA
GL546123	VectorBase	exon	1273	1450	.	+	.	Parent=RPRC008848-RA
GL546123	VectorBase	exon	1514	1558	.	+	.	Parent=RPRC008848-RA
GL546123	VectorBase	CDS	95	237	.	+	0	Parent=RPRC008848-RA
GL546123	VectorBase	CDS	1273	1450	.	+	1	Parent=RPRC008848-RA
GL546123	VectorBase	CDS	1514	1558	.	+	0	Parent=RPRC008848-RA
GL546146	VectorBase	mRNA	1324	6128	.	+	.	ID=RPRC000489-RA;geneID=RPRC000489
GL546146	VectorBase	exon	1324	1628	.	+	.	Parent=RPRC000489-RA
GL546146	VectorBase	exon	1746	1984	.	+	.	Parent=RPRC000489-RA
GL546146	VectorBase	exon	2060	2212	.	+	.	Parent=RPRC000489-RA
GL546146	VectorBase	exon	3322	3384	.	+	.	Parent=RPRC000489-RA
GL546146	VectorBase	exon	3552	3823	.	+	.	Parent=RPRC000489-RA
GL546146	VectorBase	exon	3923	4134	.	+	.	Parent=RPRC000489-RA
GL546146	VectorBase	exon	5044	5179	.	+	.	Parent=RPRC000489-RA
GL546146	VectorBase	exon	5272	5349	.	+	.	Parent=RPRC000489-RA
GL546146	VectorBase	exon	5434	5538	.	+	.	Parent=RPRC000489-RA
GL546146	VectorBase	exon	5751	5855	.	+	.	Parent=RPRC000489-RA
GL546146	VectorBase	exon	5928	6128	.	+	.	Parent=RPRC000489-RA
GL546146	VectorBase	CDS	1324	1628	.	+	0	Parent=RPRC000489-RA
GL546146	VectorBase	CDS	1746	1984	.	+	1	Parent=RPRC000489-RA
GL546146	VectorBase	CDS	2060	2212	.	+	2	Parent=RPRC000489-RA
GL546146	VectorBase	CDS	3322	3384	.	+	2	Parent=RPRC000489-RA
GL546146	VectorBase	CDS	3552	3823	.	+	2	Parent=RPRC000489-RA
GL546146	VectorBase	CDS	3923	4134	.	+	0	Parent=RPRC000489-RA
GL546146	VectorBase	CDS	5044	5179	.	+	1	Parent=RPRC000489-RA
GL546146	VectorBase	CDS	5272	5349	.	+	0	Parent=RPRC000489-RA
GL546146	VectorBase	CDS	5434	5538	.	+	0	Parent=RPRC000489-RA
GL546146	VectorBase	CDS	5751	5855	.	+	0	Parent=RPRC000489-RA
GL546146	VectorBase	CDS	5928	6128	.	+	0	Parent=RPRC000489-RA
GL546159	VectorBase	mRNA	1918	3279	.	+	.	ID=RPRC000626-RA;geneID=RPRC000626
GL546159	VectorBase	exon	1918	3279	.	+	.	Parent=RPRC000626-RA
GL546159	VectorBase	CDS	1918	3279	.	+	0	Parent=RPRC000626-RA
GL546159	VectorBase	mRNA	4701	5168	.	+	.	ID=RPRC006921-RA;geneID=RPRC006921
GL546159	VectorBase	exon	4701	5168	.	+	.	Parent=RPRC006921-RA
GL546159	VectorBase	CDS	4701	5168	.	+	0	Parent=RPRC006921-RA
GL546159	VectorBase	mRNA	5948	7129	.	+	.	ID=RPRC000627-RA;geneID=RPRC000627
GL546159	VectorBase	exon	5948	7129	.	+	.	Parent=RPRC000627-RA
GL546159	VectorBase	CDS	5948	7129	.	+	0	Parent=RPRC000627-RA
GL546167	VectorBase	mRNA	12111	16994	.	-	.	ID=RPRC006308-RA;geneID=RPRC006308
GL546167	VectorBase	exon	12111	12128	.	-	.	Parent=RPRC006308-RA
GL546167	VectorBase	exon	12956	13197	.	-	.	Parent=RPRC006308-RA
GL546167	VectorBase	exon	13339	13412	.	-	.	Parent=RPRC006308-RA
GL546167	VectorBase	exon	13611	13905	.	-	.	Parent=RPRC006308-RA
GL546167	VectorBase	exon	14268	14482	.	-	.	Parent=RPRC006308-RA
GL546167	VectorBase	exon	14666	14881	.	-	.	Parent=RPRC006308-RA
GL546167	VectorBase	exon	15287	15428	.	-	.	Parent=RPRC006308-RA
GL546167	VectorBase	exon	15510	15670	.	-	.	Parent=RPRC006308-RA
GL546167	VectorBase	exon	16872	16994	.	-	.	Parent=RPRC006308-RA
GL546167	VectorBase	CDS	12957	13197	.	-	1	Parent=RPRC006308-RA
GL546167	VectorBase	CDS	13339	13412	.	-	0	Parent=RPRC006308-RA
GL546167	VectorBase	CDS	13611	13905	.	-	1	Parent=RPRC006308-RA
GL546167	VectorBase	CDS	14268	14482	.	-	0	Parent=RPRC006308-RA
GL546167	VectorBase	CDS	14666	14881	.	-	0	Parent=RPRC006308-RA
GL546167	VectorBase	CDS	15287	15428	.	-	1	Parent=RPRC006308-RA
GL546167	VectorBase	CDS	15510	15670	.	-	0	Parent=RPRC006308-RA
GL546167	VectorBase	CDS	16872	16994	.	-	0	Parent=RPRC006308-RA
GL546167	VectorBase	mRNA	19303	20402	.	-	.	ID=RPRC006370-RA;geneID=RPRC006370
GL546167	VectorBase	exon	19303	19308	.	-	.	Parent=RPRC006370-RA
GL546167	VectorBase	exon	20175	20402	.	-	.	Parent=RPRC006370-RA
GL546167	VectorBase	CDS	19303	19308	.	-	0	Parent=RPRC006370-RA
GL546167	VectorBase	CDS	20175	20402	.	-	0	Parent=RPRC006370-RA
GL546167	VectorBase	mRNA	22460	23898	.	+	.	ID=RPRC006369-RA;geneID=RPRC006369
GL546167	VectorBase	exon	22460	22775	.	+	.	Parent=RPRC006369-RA
GL546167	VectorBase	exon	22855	22981	.	+	.	Parent=RPRC006369-RA
GL546167	VectorBase	exon	23706	23898	.	+	.	Parent=RPRC006369-RA
GL546167	VectorBase	CDS	22484	22775	.	+	0	Parent=RPRC006369-RA
GL546167	VectorBase	CDS	22855	22981	.	+	2	Parent=RPRC006369-RA
GL546167	VectorBase	CDS	23706	23898	.	+	1	Parent=RPRC006369-RA
GL546172	VectorBase	mRNA	141	1382	.	-	.	ID=RPRC000628-RA;geneID=RPRC000628
GL546172	VectorBase	exon	141	1382	.	-	.	Parent=RPRC000628-RA
GL546172	VectorBase	CDS	141	1382	.	-	0	Parent=RPRC000628-RA
GL546178	VectorBase	mRNA	4645	11671	.	+	.	ID=RPRC006160-RA;geneID=RPRC006160
GL546178	VectorBase	exon	4645	4821	.	+	.	Parent=RPRC006160-RA
GL546178	VectorBase	exon	5630	5848	.	+	.	Parent=RPRC006160-RA
GL546178	VectorBase	exon	5931	6129	.	+	.	Parent=RPRC006160-RA
GL546178	VectorBase	exon	6245	6396	.	+	.	Parent=RPRC006160-RA
GL546178	VectorBase	exon	6472	6576	.	+	.	Parent=RPRC006160-RA
GL546178	VectorBase	exon	7627	7872	.	+	.	Parent=RPRC006160-RA
GL546178	VectorBase	exon	8084	8332	.	+	.	Parent=RPRC006160-RA
GL546178	VectorBase	exon	9032	9196	.	+	.	Parent=RPRC006160-RA
GL546178	VectorBase	exon	9505	9666	.	+	.	Parent=RPRC006160-RA
GL546178	VectorBase	exon	9849	10020	.	+	.	Parent=RPRC006160-RA
GL546178	VectorBase	exon	11496	11671	.	+	.	Parent=RPRC006160-RA
GL546178	VectorBase	CDS	4645	4821	.	+	0	Parent=RPRC006160-RA
GL546178	VectorBase	CDS	5630	5848	.	+	0	Parent=RPRC006160-RA
GL546178	VectorBase	CDS	5931	6129	.	+	0	Parent=RPRC006160-RA
GL546178	VectorBase	CDS	6245	6396	.	+	2	Parent=RPRC006160-RA
GL546178	VectorBase	CDS	6472	6576	.	+	0	Parent=RPRC006160-RA
GL546178	VectorBase	CDS	7627	7872	.	+	0	Parent=RPRC006160-RA
GL546178	VectorBase	CDS	8084	8332	.	+	0	Parent=RPRC006160-RA
GL546178	VectorBase	CDS	9032	9196	.	+	0	Parent=RPRC006160-RA
GL546178	VectorBase	CDS	9505	9666	.	+	0	Parent=RPRC006160-RA
GL546178	VectorBase	CDS	9849	10020	.	+	0	Parent=RPRC006160-RA
GL546178	VectorBase	CDS	11496	11671	.	+	2	Parent=RPRC006160-RA
GL546178	VectorBase	mRNA	12113	13858	.	+	.	ID=RPRC006155-RA;geneID=RPRC006155
GL546178	VectorBase	exon	12113	12318	.	+	.	Parent=RPRC006155-RA
GL546178	VectorBase	exon	13328	13481	.	+	.	Parent=RPRC006155-RA
GL546178	VectorBase	exon	13599	13858	.	+	.	Parent=RPRC006155-RA
GL546178	VectorBase	CDS	12118	12318	.	+	0	Parent=RPRC006155-RA
GL546178	VectorBase	CDS	13328	13481	.	+	0	Parent=RPRC006155-RA
GL546178	VectorBase	CDS	13599	13858	.	+	2	Parent=RPRC006155-RA
GL546178	VectorBase	mRNA	16107	19344	.	+	.	ID=RPRC006156-RA;geneID=RPRC006156
GL546178	VectorBase	exon	16107	16264	.	+	.	Parent=RPRC006156-RA
GL546178	VectorBase	exon	16365	16569	.	+	.	Parent=RPRC006156-RA
GL546178	VectorBase	exon	18746	18932	.	+	.	Parent=RPRC006156-RA
GL546178	VectorBase	exon	19021	19344	.	+	.	Parent=RPRC006156-RA
GL546178	VectorBase	CDS	16107	16264	.	+	0	Parent=RPRC006156-RA
GL546178	VectorBase	CDS	16365	16569	.	+	1	Parent=RPRC006156-RA
GL546178	VectorBase	CDS	18746	18932	.	+	0	Parent=RPRC006156-RA
GL546178	VectorBase	CDS	19021	19076	.	+	2	Parent=RPRC006156-RA
GL546178	VectorBase	gene	41905	41988	.	+	.	ID=RPRC015534;geneID=RPRC015534
GL546178	VectorBase	tRNA_pseudogene	41905	41988	.	+	.	ID=RPRC015534-RA;geneID=RPRC015534-RA
GL546178	VectorBase	exon	41905	41988	.	+	.	Parent=RPRC015534-RA
GL546178	VectorBase	transcript	67884	68176	.	-	.	ID=RPRC000369-RA;Parent=RPRC000369;geneID=RPRC000369
GL546178	VectorBase	exon	67884	68176	.	-	.	Parent=RPRC000369-RA
GL546179	VectorBase	mRNA	54785	55105	.	-	.	ID=RPRC000629-RA;geneID=RPRC000629
GL546179	VectorBase	exon	54785	55105	.	-	.	Parent=RPRC000629-RA
GL546179	VectorBase	CDS	54785	55105	.	-	0	Parent=RPRC000629-RA
GL546181	VectorBase	mRNA	709	1776	.	+	.	ID=RPRC012851-RA;geneID=RPRC012851
GL546181	VectorBase	exon	709	804	.	+	.	Parent=RPRC012851-RA
GL546181	VectorBase	exon	885	958	.	+	.	Parent=RPRC012851-RA
GL546181	VectorBase	exon	1390	1537	.	+	.	Parent=RPRC012851-RA
GL546181	VectorBase	exon	1708	1776	.	+	.	Parent=RPRC012851-RA
GL546181	VectorBase	CDS	709	804	.	+	0	Parent=RPRC012851-RA
GL546181	VectorBase	CDS	885	958	.	+	0	Parent=RPRC012851-RA
GL546181	VectorBase	CDS	1390	1537	.	+	1	Parent=RPRC012851-RA
GL546181	VectorBase	CDS	1708	1776	.	+	0	Parent=RPRC012851-RA
GL546192	VectorBase	mRNA	2366	3977	.	-	.	ID=RPRC009246-RA;geneID=RPRC009246
GL546192	VectorBase	exon	2366	3101	.	-	.	Parent=RPRC009246-RA
GL546192	VectorBase	exon	3538	3977	.	-	.	Parent=RPRC009246-RA
GL546192	VectorBase	CDS	2366	3101	.	-	1	Parent=RPRC009246-RA
GL546192	VectorBase	CDS	3538	3977	.	-	0	Parent=RPRC009246-RA
GL546192	VectorBase	mRNA	4300	5880	.	+	.	ID=RPRC009245-RA;geneID=RPRC009245
GL546192	VectorBase	exon	4300	4456	.	+	.	Parent=RPRC009245-RA
GL546192	VectorBase	exon	5496	5705	.	+	.	Parent=RPRC009245-RA
GL546192	VectorBase	exon	5788	5880	.	+	.	Parent=RPRC009245-RA
GL546192	VectorBase	CDS	4328	4456	.	+	0	Parent=RPRC009245-RA
GL546192	VectorBase	CDS	5496	5705	.	+	0	Parent=RPRC009245-RA
GL546192	VectorBase	CDS	5788	5844	.	+	0	Parent=RPRC009245-RA
GL546200	VectorBase	mRNA	879	1805	.	-	.	ID=RPRC007040-RA;geneID=RPRC007040
GL546200	VectorBase	exon	879	1805	.	-	.	Parent=RPRC007040-RA
GL546200	VectorBase	CDS	879	1805	.	-	0	Parent=RPRC007040-RA
GL546206	VectorBase	mRNA	419	886	.	+	.	ID=RPRC008298-RA;geneID=RPRC008298
GL546206	VectorBase	exon	419	886	.	+	.	Parent=RPRC008298-RA
GL546206	VectorBase	CDS	419	886	.	+	0	Parent=RPRC008298-RA
GL546206	VectorBase	mRNA	12931	21383	.	-	.	ID=RPRC008297-RA;geneID=RPRC008297
GL546206	VectorBase	exon	12931	13722	.	-	.	Parent=RPRC008297-RA
GL546206	VectorBase	exon	21378	21383	.	-	.	Parent=RPRC008297-RA
GL546206	VectorBase	CDS	12931	13722	.	-	0	Parent=RPRC008297-RA
GL546206	VectorBase	CDS	21378	21383	.	-	0	Parent=RPRC008297-RA
GL546206	VectorBase	mRNA	23004	24552	.	-	.	ID=RPRC008296-RA;geneID=RPRC008296
GL546206	VectorBase	exon	23004	23145	.	-	.	Parent=RPRC008296-RA
GL546206	VectorBase	exon	23628	24430	.	-	.	Parent=RPRC008296-RA
GL546206	VectorBase	exon	24541	24552	.	-	.	Parent=RPRC008296-RA
GL546206	VectorBase	CDS	23004	23145	.	-	1	Parent=RPRC008296-RA
GL546206	VectorBase	CDS	23628	24430	.	-	0	Parent=RPRC008296-RA
GL546206	VectorBase	CDS	24541	24552	.	-	0	Parent=RPRC008296-RA
GL546206	VectorBase	mRNA	26940	28508	.	+	.	ID=RPRC008295-RA;geneID=RPRC008295
GL546206	VectorBase	exon	26940	27221	.	+	.	Parent=RPRC008295-RA
GL546206	VectorBase	exon	27666	28508	.	+	.	Parent=RPRC008295-RA
GL546206	VectorBase	CDS	26940	27221	.	+	0	Parent=RPRC008295-RA
GL546206	VectorBase	CDS	27666	28508	.	+	0	Parent=RPRC008295-RA
GL546235	VectorBase	mRNA	742	837	.	-	.	ID=RPRC004050-RA;geneID=RPRC004050
GL546235	VectorBase	exon	742	837	.	-	.	Parent=RPRC004050-RA
GL546235	VectorBase	CDS	742	837	.	-	0	Parent=RPRC004050-RA
GL546239	VectorBase	mRNA	351	419	.	-	.	ID=RPRC007201-RA;geneID=RPRC007201
GL546239	VectorBase	exon	351	419	.	-	.	Parent=RPRC007201-RA
GL546239	VectorBase	CDS	351	419	.	-	0	Parent=RPRC007201-RA
GL546242	VectorBase	gene	9549	9632	.	+	.	ID=RPRC015735;geneID=RPRC015735
GL546242	VectorBase	tRNA_pseudogene	9549	9632	.	+	.	ID=RPRC015735-RA;geneID=RPRC015735-RA
GL546242	VectorBase	exon	9549	9632	.	+	.	Parent=RPRC015735-RA
GL546251	VectorBase	mRNA	1962	2744	.	+	.	ID=RPRC000630-RA;geneID=RPRC000630
GL546251	VectorBase	exon	1962	2744	.	+	.	Parent=RPRC000630-RA
GL546251	VectorBase	CDS	1962	2744	.	+	0	Parent=RPRC000630-RA
GL546274	VectorBase	gene	3031	3114	.	-	.	ID=RPRC016672;geneID=RPRC016672
GL546274	VectorBase	tRNA_pseudogene	3031	3114	.	-	.	ID=RPRC016672-RA;geneID=RPRC016672-RA
GL546274	VectorBase	exon	3031	3114	.	-	.	Parent=RPRC016672-RA
GL546280	VectorBase	mRNA	707	6458	.	-	.	ID=RPRC012321-RA;geneID=RPRC012321
GL546280	VectorBase	exon	707	2502	.	-	.	Parent=RPRC012321-RA
GL546280	VectorBase	exon	6446	6458	.	-	.	Parent=RPRC012321-RA
GL546280	VectorBase	CDS	707	2502	.	-	2	Parent=RPRC012321-RA
GL546280	VectorBase	CDS	6446	6458	.	-	0	Parent=RPRC012321-RA
GL546289	VectorBase	snRNA	207	394	.	-	.	ID=RPRC015532-RA;geneID=RPRC015532
GL546289	VectorBase	exon	207	394	.	-	.	Parent=RPRC015532-RA
GL546297	VectorBase	mRNA	3864	9064	.	+	.	ID=RPRC012561-RA;geneID=RPRC012561
GL546297	VectorBase	exon	3864	3997	.	+	.	Parent=RPRC012561-RA
GL546297	VectorBase	exon	4563	4663	.	+	.	Parent=RPRC012561-RA
GL546297	VectorBase	exon	8973	9064	.	+	.	Parent=RPRC012561-RA
GL546297	VectorBase	CDS	3864	3997	.	+	0	Parent=RPRC012561-RA
GL546297	VectorBase	CDS	4563	4663	.	+	1	Parent=RPRC012561-RA
GL546297	VectorBase	CDS	8973	9064	.	+	2	Parent=RPRC012561-RA
GL546297	VectorBase	mRNA	9898	16705	.	-	.	ID=RPRC012559-RA;geneID=RPRC012559
GL546297	VectorBase	exon	9898	10037	.	-	.	Parent=RPRC012559-RA
GL546297	VectorBase	exon	15569	15669	.	-	.	Parent=RPRC012559-RA
GL546297	VectorBase	exon	16572	16705	.	-	.	Parent=RPRC012559-RA
GL546297	VectorBase	CDS	9898	10037	.	-	2	Parent=RPRC012559-RA
GL546297	VectorBase	CDS	15569	15669	.	-	1	Parent=RPRC012559-RA
GL546297	VectorBase	CDS	16572	16705	.	-	0	Parent=RPRC012559-RA
GL546307	VectorBase	mRNA	16668	20604	.	+	.	ID=RPRC008917-RA;geneID=RPRC008917
GL546307	VectorBase	exon	16668	16701	.	+	.	Parent=RPRC008917-RA
GL546307	VectorBase	exon	19557	19812	.	+	.	Parent=RPRC008917-RA
GL546307	VectorBase	exon	20466	20604	.	+	.	Parent=RPRC008917-RA
GL546307	VectorBase	CDS	16668	16701	.	+	0	Parent=RPRC008917-RA
GL546307	VectorBase	CDS	19557	19812	.	+	2	Parent=RPRC008917-RA
GL546307	VectorBase	CDS	20466	20604	.	+	1	Parent=RPRC008917-RA
GL546307	VectorBase	gene	17516	17607	.	-	.	ID=RPRC015750;geneID=RPRC015750
GL546307	VectorBase	tRNA_pseudogene	17516	17607	.	-	.	ID=RPRC015750-RA;geneID=RPRC015750-RA
GL546307	VectorBase	exon	17516	17607	.	-	.	Parent=RPRC015750-RA
GL546308	VectorBase	mRNA	3934	4224	.	+	.	ID=RPRC000448-RA;geneID=RPRC000448
GL546308	VectorBase	exon	3934	4224	.	+	.	Parent=RPRC000448-RA
GL546308	VectorBase	CDS	3934	4224	.	+	0	Parent=RPRC000448-RA
GL546311	VectorBase	mRNA	2761	2961	.	+	.	ID=RPRC007172-RA;geneID=RPRC007172
GL546311	VectorBase	exon	2761	2961	.	+	.	Parent=RPRC007172-RA
GL546311	VectorBase	CDS	2761	2961	.	+	0	Parent=RPRC007172-RA
GL546322	VectorBase	mRNA	7825	8551	.	-	.	ID=RPRC000512-RA;geneID=RPRC000512
GL546322	VectorBase	exon	7825	8551	.	-	.	Parent=RPRC000512-RA
GL546322	VectorBase	CDS	7826	8551	.	-	0	Parent=RPRC000512-RA
GL546324	VectorBase	mRNA	13337	14886	.	+	.	ID=RPRC004016-RA;geneID=RPRC004016
GL546324	VectorBase	exon	13337	13339	.	+	.	Parent=RPRC004016-RA
GL546324	VectorBase	exon	14830	14886	.	+	.	Parent=RPRC004016-RA
GL546324	VectorBase	CDS	13337	13339	.	+	0	Parent=RPRC004016-RA
GL546324	VectorBase	CDS	14830	14886	.	+	0	Parent=RPRC004016-RA
GL546334	VectorBase	mRNA	222	793	.	-	.	ID=RPRC002202-RA;geneID=RPRC002202
GL546334	VectorBase	exon	222	519	.	-	.	Parent=RPRC002202-RA
GL546334	VectorBase	exon	750	793	.	-	.	Parent=RPRC002202-RA
GL546334	VectorBase	CDS	222	519	.	-	1	Parent=RPRC002202-RA
GL546334	VectorBase	CDS	750	793	.	-	0	Parent=RPRC002202-RA
GL546366	VectorBase	mRNA	84	377	.	-	.	ID=RPRC008240-RA;geneID=RPRC008240
GL546366	VectorBase	exon	84	377	.	-	.	Parent=RPRC008240-RA
GL546366	VectorBase	CDS	84	377	.	-	0	Parent=RPRC008240-RA
GL546367	VectorBase	mRNA	306	998	.	-	.	ID=RPRC002178-RA;geneID=RPRC002178
GL546367	VectorBase	exon	306	998	.	-	.	Parent=RPRC002178-RA
GL546367	VectorBase	CDS	306	998	.	-	0	Parent=RPRC002178-RA
GL546384	VectorBase	mRNA	60593	61439	.	-	.	ID=RPRC008869-RA;geneID=RPRC008869
GL546384	VectorBase	exon	60593	60600	.	-	.	Parent=RPRC008869-RA
GL546384	VectorBase	exon	61070	61439	.	-	.	Parent=RPRC008869-RA
GL546384	VectorBase	CDS	60593	60600	.	-	2	Parent=RPRC008869-RA
GL546384	VectorBase	CDS	61070	61439	.	-	0	Parent=RPRC008869-RA
GL546387	VectorBase	mRNA	19088	19927	.	+	.	ID=RPRC004861-RA;geneID=RPRC004861
GL546387	VectorBase	exon	19088	19091	.	+	.	Parent=RPRC004861-RA
GL546387	VectorBase	exon	19722	19927	.	+	.	Parent=RPRC004861-RA
GL546387	VectorBase	CDS	19088	19091	.	+	0	Parent=RPRC004861-RA
GL546387	VectorBase	CDS	19722	19927	.	+	2	Parent=RPRC004861-RA
GL546394	VectorBase	mRNA	30570	30990	.	-	.	ID=RPRC005177-RA;geneID=RPRC005177
GL546394	VectorBase	exon	30570	30603	.	-	.	Parent=RPRC005177-RA
GL546394	VectorBase	exon	30833	30990	.	-	.	Parent=RPRC005177-RA
GL546394	VectorBase	CDS	30570	30603	.	-	1	Parent=RPRC005177-RA
GL546394	VectorBase	CDS	30833	30990	.	-	0	Parent=RPRC005177-RA
GL546396	VectorBase	mRNA	12	2509	.	+	.	ID=RPRC008294-RA;geneID=RPRC008294
GL546396	VectorBase	exon	12	317	.	+	.	Parent=RPRC008294-RA
GL546396	VectorBase	exon	2297	2509	.	+	.	Parent=RPRC008294-RA
GL546396	VectorBase	CDS	12	317	.	+	0	Parent=RPRC008294-RA
GL546396	VectorBase	CDS	2297	2509	.	+	0	Parent=RPRC008294-RA
GL546404	VectorBase	mRNA	84	335	.	+	.	ID=RPRC010068-RA;geneID=RPRC010068
GL546404	VectorBase	exon	84	335	.	+	.	Parent=RPRC010068-RA
GL546404	VectorBase	CDS	84	335	.	+	0	Parent=RPRC010068-RA
GL546441	VectorBase	mRNA	73705	80472	.	+	.	ID=RPRC005377-RA;geneID=RPRC005377
GL546441	VectorBase	exon	73705	73835	.	+	.	Parent=RPRC005377-RA
GL546441	VectorBase	exon	74826	74875	.	+	.	Parent=RPRC005377-RA
GL546441	VectorBase	exon	74985	75008	.	+	.	Parent=RPRC005377-RA
GL546441	VectorBase	exon	75527	75550	.	+	.	Parent=RPRC005377-RA
GL546441	VectorBase	exon	78713	78734	.	+	.	Parent=RPRC005377-RA
GL546441	VectorBase	exon	79821	80189	.	+	.	Parent=RPRC005377-RA
GL546441	VectorBase	exon	80313	80472	.	+	.	Parent=RPRC005377-RA
GL546441	VectorBase	CDS	73705	73835	.	+	0	Parent=RPRC005377-RA
GL546441	VectorBase	CDS	74826	74875	.	+	1	Parent=RPRC005377-RA
GL546441	VectorBase	CDS	74985	75008	.	+	2	Parent=RPRC005377-RA
GL546441	VectorBase	CDS	75527	75550	.	+	2	Parent=RPRC005377-RA
GL546441	VectorBase	CDS	78713	78734	.	+	2	Parent=RPRC005377-RA
GL546441	VectorBase	CDS	79821	80189	.	+	1	Parent=RPRC005377-RA
GL546441	VectorBase	CDS	80313	80472	.	+	1	Parent=RPRC005377-RA
GL546442	VectorBase	mRNA	101	651	.	-	.	ID=RPRC004249-RA;geneID=RPRC004249
GL546442	VectorBase	exon	101	135	.	-	.	Parent=RPRC004249-RA
GL546442	VectorBase	exon	462	651	.	-	.	Parent=RPRC004249-RA
GL546442	VectorBase	CDS	101	135	.	-	2	Parent=RPRC004249-RA
GL546442	VectorBase	CDS	462	651	.	-	0	Parent=RPRC004249-RA
GL546468	VectorBase	mRNA	838	13836	.	+	.	ID=RPRC014611-RA;geneID=RPRC014611
GL546468	VectorBase	exon	838	914	.	+	.	Parent=RPRC014611-RA
GL546468	VectorBase	exon	3325	4305	.	+	.	Parent=RPRC014611-RA
GL546468	VectorBase	exon	5698	6167	.	+	.	Parent=RPRC014611-RA
GL546468	VectorBase	exon	7852	8752	.	+	.	Parent=RPRC014611-RA
GL546468	VectorBase	exon	13758	13836	.	+	.	Parent=RPRC014611-RA
GL546468	VectorBase	CDS	838	914	.	+	0	Parent=RPRC014611-RA
GL546468	VectorBase	CDS	3325	4305	.	+	1	Parent=RPRC014611-RA
GL546468	VectorBase	CDS	5698	6167	.	+	1	Parent=RPRC014611-RA
GL546468	VectorBase	CDS	7852	8752	.	+	2	Parent=RPRC014611-RA
GL546468	VectorBase	CDS	13758	13836	.	+	1	Parent=RPRC014611-RA
GL546470	VectorBase	mRNA	961	1886	.	+	.	ID=RPRC006466-RA;geneID=RPRC006466
GL546470	VectorBase	exon	961	1045	.	+	.	Parent=RPRC006466-RA
GL546470	VectorBase	exon	1561	1886	.	+	.	Parent=RPRC006466-RA
GL546470	VectorBase	CDS	964	1045	.	+	0	Parent=RPRC006466-RA
GL546470	VectorBase	CDS	1561	1886	.	+	2	Parent=RPRC006466-RA
GL546472	VectorBase	snRNA	17069	17169	.	+	.	ID=RPRC017080-RA;geneID=RPRC017080
GL546472	VectorBase	exon	17069	17169	.	+	.	Parent=RPRC017080-RA
GL546472	VectorBase	mRNA	36187	36549	.	+	.	ID=RPRC002280-RA;geneID=RPRC002280
GL546472	VectorBase	exon	36187	36549	.	+	.	Parent=RPRC002280-RA
GL546472	VectorBase	CDS	36187	36549	.	+	0	Parent=RPRC002280-RA
GL546474	VectorBase	mRNA	2406	6980	.	+	.	ID=RPRC011579-RA;geneID=RPRC011579
GL546474	VectorBase	exon	2406	2418	.	+	.	Parent=RPRC011579-RA
GL546474	VectorBase	exon	3646	4577	.	+	.	Parent=RPRC011579-RA
GL546474	VectorBase	exon	6648	6980	.	+	.	Parent=RPRC011579-RA
GL546474	VectorBase	CDS	2406	2418	.	+	0	Parent=RPRC011579-RA
GL546474	VectorBase	CDS	3646	4577	.	+	2	Parent=RPRC011579-RA
GL546474	VectorBase	CDS	6648	6980	.	+	0	Parent=RPRC011579-RA
GL546491	VectorBase	mRNA	866	4639	.	+	.	ID=RPRC008575-RA;geneID=RPRC008575
GL546491	VectorBase	exon	866	993	.	+	.	Parent=RPRC008575-RA
GL546491	VectorBase	exon	2372	2459	.	+	.	Parent=RPRC008575-RA
GL546491	VectorBase	exon	3389	3517	.	+	.	Parent=RPRC008575-RA
GL546491	VectorBase	exon	3728	4639	.	+	.	Parent=RPRC008575-RA
GL546491	VectorBase	CDS	866	993	.	+	0	Parent=RPRC008575-RA
GL546491	VectorBase	CDS	2372	2459	.	+	1	Parent=RPRC008575-RA
GL546491	VectorBase	CDS	3389	3517	.	+	0	Parent=RPRC008575-RA
GL546491	VectorBase	CDS	3728	4639	.	+	0	Parent=RPRC008575-RA
GL546491	VectorBase	mRNA	4891	6771	.	+	.	ID=RPRC008574-RA;geneID=RPRC008574
GL546491	VectorBase	exon	4891	5827	.	+	.	Parent=RPRC008574-RA
GL546491	VectorBase	exon	6437	6771	.	+	.	Parent=RPRC008574-RA
GL546491	VectorBase	CDS	4891	5827	.	+	0	Parent=RPRC008574-RA
GL546491	VectorBase	CDS	6437	6771	.	+	2	Parent=RPRC008574-RA
GL546504	VectorBase	mRNA	6704	8723	.	-	.	ID=RPRC004602-RA;geneID=RPRC004602
GL546504	VectorBase	exon	6704	6774	.	-	.	Parent=RPRC004602-RA
GL546504	VectorBase	exon	7240	7347	.	-	.	Parent=RPRC004602-RA
GL546504	VectorBase	exon	8699	8723	.	-	.	Parent=RPRC004602-RA
GL546504	VectorBase	CDS	6704	6774	.	-	2	Parent=RPRC004602-RA
GL546504	VectorBase	CDS	7240	7347	.	-	2	Parent=RPRC004602-RA
GL546504	VectorBase	CDS	8699	8723	.	-	0	Parent=RPRC004602-RA
GL546511	VectorBase	tRNA	3605	3677	.	+	.	ID=RPRC015761-RA;geneID=RPRC015761
GL546511	VectorBase	exon	3605	3677	.	+	.	Parent=RPRC015761-RA
GL546514	VectorBase	mRNA	1130	4643	.	+	.	ID=RPRC010651-RA;geneID=RPRC010651
GL546514	VectorBase	exon	1130	1224	.	+	.	Parent=RPRC010651-RA
GL546514	VectorBase	exon	4607	4643	.	+	.	Parent=RPRC010651-RA
GL546514	VectorBase	CDS	1130	1224	.	+	0	Parent=RPRC010651-RA
GL546514	VectorBase	CDS	4607	4643	.	+	1	Parent=RPRC010651-RA
GL546516	VectorBase	gene	9155	9227	.	-	.	ID=RPRC016085;geneID=RPRC016085
GL546516	VectorBase	tRNA_pseudogene	9155	9227	.	-	.	ID=RPRC016085-RA;geneID=RPRC016085-RA
GL546516	VectorBase	exon	9155	9227	.	-	.	Parent=RPRC016085-RA
GL546517	VectorBase	mRNA	639	878	.	+	.	ID=RPRC010375-RA;geneID=RPRC010375
GL546517	VectorBase	exon	639	878	.	+	.	Parent=RPRC010375-RA
GL546517	VectorBase	CDS	639	878	.	+	0	Parent=RPRC010375-RA
GL546526	VectorBase	mRNA	14483	18427	.	+	.	ID=RPRC008150-RA;geneID=RPRC008150
GL546526	VectorBase	exon	14483	14639	.	+	.	Parent=RPRC008150-RA
GL546526	VectorBase	exon	18285	18427	.	+	.	Parent=RPRC008150-RA
GL546526	VectorBase	CDS	14513	14639	.	+	0	Parent=RPRC008150-RA
GL546526	VectorBase	CDS	18285	18425	.	+	2	Parent=RPRC008150-RA
GL546530	VectorBase	tRNA	1703	1775	.	-	.	ID=RPRC016834-RA;geneID=RPRC016834
GL546530	VectorBase	exon	1703	1775	.	-	.	Parent=RPRC016834-RA
GL546531	VectorBase	mRNA	808	936	.	+	.	ID=RPRC010626-RA;geneID=RPRC010626
GL546531	VectorBase	exon	808	936	.	+	.	Parent=RPRC010626-RA
GL546531	VectorBase	CDS	808	936	.	+	0	Parent=RPRC010626-RA
GL546534	VectorBase	mRNA	2444	2881	.	-	.	ID=RPRC010448-RA;geneID=RPRC010448
GL546534	VectorBase	exon	2444	2881	.	-	.	Parent=RPRC010448-RA
GL546534	VectorBase	CDS	2444	2881	.	-	0	Parent=RPRC010448-RA
GL546535	VectorBase	snRNA	38451	38600	.	+	.	ID=RPRC016001-RA;geneID=RPRC016001
GL546535	VectorBase	exon	38451	38600	.	+	.	Parent=RPRC016001-RA
GL546536	VectorBase	mRNA	1214	5729	.	-	.	ID=RPRC006871-RA;geneID=RPRC006871
GL546536	VectorBase	exon	1214	1761	.	-	.	Parent=RPRC006871-RA
GL546536	VectorBase	exon	2371	4471	.	-	.	Parent=RPRC006871-RA
GL546536	VectorBase	exon	5688	5729	.	-	.	Parent=RPRC006871-RA
GL546536	VectorBase	CDS	1214	1761	.	-	2	Parent=RPRC006871-RA
GL546536	VectorBase	CDS	2371	4471	.	-	0	Parent=RPRC006871-RA
GL546536	VectorBase	CDS	5688	5729	.	-	0	Parent=RPRC006871-RA
GL546540	VectorBase	mRNA	30033	33895	.	-	.	ID=RPRC007408-RA;geneID=RPRC007408
GL546540	VectorBase	exon	30033	30038	.	-	.	Parent=RPRC007408-RA
GL546540	VectorBase	exon	33773	33895	.	-	.	Parent=RPRC007408-RA
GL546540	VectorBase	CDS	30033	30038	.	-	0	Parent=RPRC007408-RA
GL546540	VectorBase	CDS	33773	33895	.	-	0	Parent=RPRC007408-RA
GL546543	VectorBase	mRNA	328	507	.	-	.	ID=RPRC013942-RA;geneID=RPRC013942
GL546543	VectorBase	exon	328	507	.	-	.	Parent=RPRC013942-RA
GL546543	VectorBase	CDS	328	507	.	-	0	Parent=RPRC013942-RA
GL546554	VectorBase	mRNA	322	423	.	-	.	ID=RPRC006362-RA;geneID=RPRC006362
GL546554	VectorBase	exon	322	423	.	-	.	Parent=RPRC006362-RA
GL546554	VectorBase	CDS	322	423	.	-	0	Parent=RPRC006362-RA
GL546579	VectorBase	mRNA	4647	5176	.	+	.	ID=RPRC002301-RA;geneID=RPRC002301
GL546579	VectorBase	exon	4647	4756	.	+	.	Parent=RPRC002301-RA
GL546579	VectorBase	exon	4850	4898	.	+	.	Parent=RPRC002301-RA
GL546579	VectorBase	exon	5001	5176	.	+	.	Parent=RPRC002301-RA
GL546579	VectorBase	CDS	4682	4756	.	+	0	Parent=RPRC002301-RA
GL546579	VectorBase	CDS	4850	4898	.	+	0	Parent=RPRC002301-RA
GL546579	VectorBase	CDS	5001	5176	.	+	2	Parent=RPRC002301-RA
GL546598	VectorBase	mRNA	10288	10854	.	+	.	ID=RPRC012753-RA;geneID=RPRC012753
GL546598	VectorBase	exon	10288	10854	.	+	.	Parent=RPRC012753-RA
GL546598	VectorBase	CDS	10288	10854	.	+	0	Parent=RPRC012753-RA
GL546600	VectorBase	tRNA	855	926	.	-	.	ID=RPRC016848-RA;geneID=RPRC016848
GL546600	VectorBase	exon	855	926	.	-	.	Parent=RPRC016848-RA
GL546600	VectorBase	tRNA	1330	1401	.	-	.	ID=RPRC016241-RA;geneID=RPRC016241
GL546600	VectorBase	exon	1330	1401	.	-	.	Parent=RPRC016241-RA
GL546610	VectorBase	mRNA	15525	28768	.	+	.	ID=RPRC000631-RA;geneID=RPRC000631
GL546610	VectorBase	exon	15525	15641	.	+	.	Parent=RPRC000631-RA
GL546610	VectorBase	exon	20913	21009	.	+	.	Parent=RPRC000631-RA
GL546610	VectorBase	exon	28584	28768	.	+	.	Parent=RPRC000631-RA
GL546610	VectorBase	CDS	15525	15641	.	+	0	Parent=RPRC000631-RA
GL546610	VectorBase	CDS	20913	21009	.	+	0	Parent=RPRC000631-RA
GL546610	VectorBase	CDS	28584	28768	.	+	2	Parent=RPRC000631-RA
GL546612	VectorBase	mRNA	4580	6646	.	+	.	ID=RPRC000632-RA;geneID=RPRC000632
GL546612	VectorBase	exon	4580	4787	.	+	.	Parent=RPRC000632-RA
GL546612	VectorBase	exon	4868	5125	.	+	.	Parent=RPRC000632-RA
GL546612	VectorBase	exon	6360	6646	.	+	.	Parent=RPRC000632-RA
GL546612	VectorBase	CDS	4580	4787	.	+	0	Parent=RPRC000632-RA
GL546612	VectorBase	CDS	4868	5125	.	+	2	Parent=RPRC000632-RA
GL546612	VectorBase	CDS	6360	6646	.	+	2	Parent=RPRC000632-RA
GL546612	VectorBase	mRNA	8947	32110	.	-	.	ID=RPRC006540-RA;geneID=RPRC006540
GL546612	VectorBase	exon	8947	8953	.	-	.	Parent=RPRC006540-RA
GL546612	VectorBase	exon	11671	11689	.	-	.	Parent=RPRC006540-RA
GL546612	VectorBase	exon	23818	23993	.	-	.	Parent=RPRC006540-RA
GL546612	VectorBase	exon	26784	26964	.	-	.	Parent=RPRC006540-RA
GL546612	VectorBase	exon	29289	29414	.	-	.	Parent=RPRC006540-RA
GL546612	VectorBase	exon	31825	32110	.	-	.	Parent=RPRC006540-RA
GL546612	VectorBase	CDS	8947	8953	.	-	1	Parent=RPRC006540-RA
GL546612	VectorBase	CDS	11671	11689	.	-	2	Parent=RPRC006540-RA
GL546612	VectorBase	CDS	23818	23993	.	-	1	Parent=RPRC006540-RA
GL546612	VectorBase	CDS	26784	26964	.	-	2	Parent=RPRC006540-RA
GL546612	VectorBase	CDS	29289	29414	.	-	2	Parent=RPRC006540-RA
GL546612	VectorBase	CDS	31825	32110	.	-	0	Parent=RPRC006540-RA
GL546616	VectorBase	mRNA	8758	17703	.	+	.	ID=RPRC012997-RA;geneID=RPRC012997
GL546616	VectorBase	exon	8758	8809	.	+	.	Parent=RPRC012997-RA
GL546616	VectorBase	exon	9575	9861	.	+	.	Parent=RPRC012997-RA
GL546616	VectorBase	exon	10759	10819	.	+	.	Parent=RPRC012997-RA
GL546616	VectorBase	exon	12423	12668	.	+	.	Parent=RPRC012997-RA
GL546616	VectorBase	exon	13172	13232	.	+	.	Parent=RPRC012997-RA
GL546616	VectorBase	exon	14127	14184	.	+	.	Parent=RPRC012997-RA
GL546616	VectorBase	exon	15196	15280	.	+	.	Parent=RPRC012997-RA
GL546616	VectorBase	exon	15307	15424	.	+	.	Parent=RPRC012997-RA
GL546616	VectorBase	exon	16476	16767	.	+	.	Parent=RPRC012997-RA
GL546616	VectorBase	exon	16858	17703	.	+	.	Parent=RPRC012997-RA
GL546616	VectorBase	CDS	8758	8809	.	+	0	Parent=RPRC012997-RA
GL546616	VectorBase	CDS	9575	9861	.	+	2	Parent=RPRC012997-RA
GL546616	VectorBase	CDS	10759	10819	.	+	0	Parent=RPRC012997-RA
GL546616	VectorBase	CDS	12423	12668	.	+	2	Parent=RPRC012997-RA
GL546616	VectorBase	CDS	13172	13232	.	+	2	Parent=RPRC012997-RA
GL546616	VectorBase	CDS	14127	14184	.	+	1	Parent=RPRC012997-RA
GL546616	VectorBase	CDS	15196	15280	.	+	0	Parent=RPRC012997-RA
GL546616	VectorBase	CDS	15307	15424	.	+	2	Parent=RPRC012997-RA
GL546616	VectorBase	CDS	16476	16767	.	+	1	Parent=RPRC012997-RA
GL546616	VectorBase	CDS	16858	17703	.	+	0	Parent=RPRC012997-RA
GL546624	VectorBase	mRNA	14947	17359	.	-	.	ID=RPRC010728-RA;geneID=RPRC010728
GL546624	VectorBase	exon	14947	15028	.	-	.	Parent=RPRC010728-RA
GL546624	VectorBase	exon	15096	15149	.	-	.	Parent=RPRC010728-RA
GL546624	VectorBase	exon	16209	16230	.	-	.	Parent=RPRC010728-RA
GL546624	VectorBase	exon	17311	17359	.	-	.	Parent=RPRC010728-RA
GL546624	VectorBase	CDS	14947	15028	.	-	1	Parent=RPRC010728-RA
GL546624	VectorBase	CDS	15096	15149	.	-	1	Parent=RPRC010728-RA
GL546624	VectorBase	CDS	16209	16230	.	-	2	Parent=RPRC010728-RA
GL546624	VectorBase	CDS	17311	17359	.	-	0	Parent=RPRC010728-RA
GL546624	VectorBase	mRNA	24309	34235	.	+	.	ID=RPRC010727-RA;geneID=RPRC010727
GL546624	VectorBase	exon	24309	24323	.	+	.	Parent=RPRC010727-RA
GL546624	VectorBase	exon	30129	30314	.	+	.	Parent=RPRC010727-RA
GL546624	VectorBase	exon	31286	31360	.	+	.	Parent=RPRC010727-RA
GL546624	VectorBase	exon	31549	31703	.	+	.	Parent=RPRC010727-RA
GL546624	VectorBase	exon	32720	32835	.	+	.	Parent=RPRC010727-RA
GL546624	VectorBase	exon	32943	33076	.	+	.	Parent=RPRC010727-RA
GL546624	VectorBase	exon	33805	33918	.	+	.	Parent=RPRC010727-RA
GL546624	VectorBase	exon	34035	34235	.	+	.	Parent=RPRC010727-RA
GL546624	VectorBase	CDS	24309	24323	.	+	0	Parent=RPRC010727-RA
GL546624	VectorBase	CDS	30129	30314	.	+	0	Parent=RPRC010727-RA
GL546624	VectorBase	CDS	31286	31360	.	+	0	Parent=RPRC010727-RA
GL546624	VectorBase	CDS	31549	31703	.	+	0	Parent=RPRC010727-RA
GL546624	VectorBase	CDS	32720	32835	.	+	1	Parent=RPRC010727-RA
GL546624	VectorBase	CDS	32943	33076	.	+	2	Parent=RPRC010727-RA
GL546624	VectorBase	CDS	33805	33918	.	+	0	Parent=RPRC010727-RA
GL546624	VectorBase	CDS	34035	34235	.	+	0	Parent=RPRC010727-RA
GL546624	VectorBase	mRNA	34983	40737	.	+	.	ID=RPRC010725-RA;geneID=RPRC010725
GL546624	VectorBase	exon	34983	35045	.	+	.	Parent=RPRC010725-RA
GL546624	VectorBase	exon	35402	35596	.	+	.	Parent=RPRC010725-RA
GL546624	VectorBase	exon	35672	35742	.	+	.	Parent=RPRC010725-RA
GL546624	VectorBase	exon	36294	36456	.	+	.	Parent=RPRC010725-RA
GL546624	VectorBase	exon	36593	36730	.	+	.	Parent=RPRC010725-RA
GL546624	VectorBase	exon	37827	38005	.	+	.	Parent=RPRC010725-RA
GL546624	VectorBase	exon	38240	38414	.	+	.	Parent=RPRC010725-RA
GL546624	VectorBase	exon	38547	38661	.	+	.	Parent=RPRC010725-RA
GL546624	VectorBase	exon	40358	40737	.	+	.	Parent=RPRC010725-RA
GL546624	VectorBase	CDS	34983	35045	.	+	0	Parent=RPRC010725-RA
GL546624	VectorBase	CDS	35402	35596	.	+	0	Parent=RPRC010725-RA
GL546624	VectorBase	CDS	35672	35742	.	+	0	Parent=RPRC010725-RA
GL546624	VectorBase	CDS	36294	36456	.	+	1	Parent=RPRC010725-RA
GL546624	VectorBase	CDS	36593	36730	.	+	0	Parent=RPRC010725-RA
GL546624	VectorBase	CDS	37827	38005	.	+	0	Parent=RPRC010725-RA
GL546624	VectorBase	CDS	38240	38414	.	+	1	Parent=RPRC010725-RA
GL546624	VectorBase	CDS	38547	38661	.	+	0	Parent=RPRC010725-RA
GL546624	VectorBase	CDS	40358	40503	.	+	2	Parent=RPRC010725-RA
GL546626	VectorBase	misc_RNA	25	354	.	-	.	ID=RPRC016367-RA;geneID=RPRC016367
GL546626	VectorBase	exon	25	354	.	-	.	Parent=RPRC016367-RA
GL546629	VectorBase	mRNA	43	312	.	-	.	ID=RPRC004689-RA;geneID=RPRC004689
GL546629	VectorBase	exon	43	312	.	-	.	Parent=RPRC004689-RA
GL546629	VectorBase	CDS	43	312	.	-	0	Parent=RPRC004689-RA
GL546640	VectorBase	mRNA	24313	24570	.	-	.	ID=RPRC015126-RA;geneID=RPRC015126
GL546640	VectorBase	exon	24313	24570	.	-	.	Parent=RPRC015126-RA
GL546640	VectorBase	CDS	24313	24570	.	-	0	Parent=RPRC015126-RA
GL546646	VectorBase	mRNA	136	8255	.	-	.	ID=RPRC002286-RA;geneID=RPRC002286
GL546646	VectorBase	exon	136	512	.	-	.	Parent=RPRC002286-RA
GL546646	VectorBase	exon	708	950	.	-	.	Parent=RPRC002286-RA
GL546646	VectorBase	exon	5810	6001	.	-	.	Parent=RPRC002286-RA
GL546646	VectorBase	exon	6323	7765	.	-	.	Parent=RPRC002286-RA
GL546646	VectorBase	exon	7832	8255	.	-	.	Parent=RPRC002286-RA
GL546646	VectorBase	CDS	136	512	.	-	2	Parent=RPRC002286-RA
GL546646	VectorBase	CDS	708	950	.	-	2	Parent=RPRC002286-RA
GL546646	VectorBase	CDS	5810	6001	.	-	2	Parent=RPRC002286-RA
GL546646	VectorBase	CDS	6323	7765	.	-	2	Parent=RPRC002286-RA
GL546646	VectorBase	CDS	7832	8255	.	-	0	Parent=RPRC002286-RA
GL546646	VectorBase	mRNA	8884	10056	.	+	.	ID=RPRC002285-RA;geneID=RPRC002285
GL546646	VectorBase	exon	8884	10056	.	+	.	Parent=RPRC002285-RA
GL546646	VectorBase	CDS	8884	10056	.	+	0	Parent=RPRC002285-RA
GL546646	VectorBase	mRNA	11510	11989	.	+	.	ID=RPRC002284-RA;geneID=RPRC002284
GL546646	VectorBase	exon	11510	11989	.	+	.	Parent=RPRC002284-RA
GL546646	VectorBase	CDS	11510	11989	.	+	0	Parent=RPRC002284-RA
GL546666	VectorBase	mRNA	158	1126	.	+	.	ID=RPRC010373-RA;geneID=RPRC010373
GL546666	VectorBase	exon	158	1126	.	+	.	Parent=RPRC010373-RA
GL546666	VectorBase	CDS	158	1126	.	+	0	Parent=RPRC010373-RA
GL546673	VectorBase	mRNA	8535	10448	.	-	.	ID=RPRC013786-RA;geneID=RPRC013786
GL546673	VectorBase	exon	8535	8726	.	-	.	Parent=RPRC013786-RA
GL546673	VectorBase	exon	9059	9256	.	-	.	Parent=RPRC013786-RA
GL546673	VectorBase	exon	10231	10300	.	-	.	Parent=RPRC013786-RA
GL546673	VectorBase	exon	10411	10448	.	-	.	Parent=RPRC013786-RA
GL546673	VectorBase	CDS	8630	8726	.	-	1	Parent=RPRC013786-RA
GL546673	VectorBase	CDS	9059	9256	.	-	1	Parent=RPRC013786-RA
GL546673	VectorBase	CDS	10231	10295	.	-	0	Parent=RPRC013786-RA
GL546680	VectorBase	mRNA	3	149	.	-	.	ID=RPRC014572-RA;geneID=RPRC014572
GL546680	VectorBase	exon	3	149	.	-	.	Parent=RPRC014572-RA
GL546680	VectorBase	CDS	3	149	.	-	0	Parent=RPRC014572-RA
GL546686	VectorBase	mRNA	16641	20235	.	+	.	ID=RPRC012940-RA;geneID=RPRC012940
GL546686	VectorBase	exon	16641	16823	.	+	.	Parent=RPRC012940-RA
GL546686	VectorBase	exon	18697	18825	.	+	.	Parent=RPRC012940-RA
GL546686	VectorBase	exon	19009	19161	.	+	.	Parent=RPRC012940-RA
GL546686	VectorBase	exon	20106	20235	.	+	.	Parent=RPRC012940-RA
GL546686	VectorBase	CDS	16641	16823	.	+	0	Parent=RPRC012940-RA
GL546686	VectorBase	CDS	18697	18825	.	+	0	Parent=RPRC012940-RA
GL546686	VectorBase	CDS	19009	19161	.	+	0	Parent=RPRC012940-RA
GL546686	VectorBase	CDS	20106	20195	.	+	0	Parent=RPRC012940-RA
GL546686	VectorBase	mRNA	36285	38320	.	+	.	ID=RPRC012941-RA;geneID=RPRC012941
GL546686	VectorBase	exon	36285	36471	.	+	.	Parent=RPRC012941-RA
GL546686	VectorBase	exon	37940	38320	.	+	.	Parent=RPRC012941-RA
GL546686	VectorBase	CDS	36312	36471	.	+	0	Parent=RPRC012941-RA
GL546686	VectorBase	CDS	37940	38130	.	+	2	Parent=RPRC012941-RA
GL546705	VectorBase	mRNA	1207	4454	.	+	.	ID=RPRC014757-RA;geneID=RPRC014757
GL546705	VectorBase	exon	1207	1419	.	+	.	Parent=RPRC014757-RA
GL546705	VectorBase	exon	4419	4454	.	+	.	Parent=RPRC014757-RA
GL546705	VectorBase	CDS	1207	1419	.	+	0	Parent=RPRC014757-RA
GL546705	VectorBase	CDS	4419	4454	.	+	0	Parent=RPRC014757-RA
GL546710	VectorBase	mRNA	48390	50185	.	-	.	ID=RPRC011232-RA;geneID=RPRC011232
GL546710	VectorBase	exon	48390	48397	.	-	.	Parent=RPRC011232-RA
GL546710	VectorBase	exon	50020	50185	.	-	.	Parent=RPRC011232-RA
GL546710	VectorBase	CDS	48390	48397	.	-	2	Parent=RPRC011232-RA
GL546710	VectorBase	CDS	50020	50185	.	-	0	Parent=RPRC011232-RA
GL546718	VectorBase	mRNA	1360	4328	.	-	.	ID=RPRC002592-RA;geneID=RPRC002592
GL546718	VectorBase	exon	1360	1381	.	-	.	Parent=RPRC002592-RA
GL546718	VectorBase	exon	1383	1530	.	-	.	Parent=RPRC002592-RA
GL546718	VectorBase	exon	2392	2634	.	-	.	Parent=RPRC002592-RA
GL546718	VectorBase	exon	2875	3093	.	-	.	Parent=RPRC002592-RA
GL546718	VectorBase	exon	3191	3552	.	-	.	Parent=RPRC002592-RA
GL546718	VectorBase	exon	4015	4328	.	-	.	Parent=RPRC002592-RA
GL546718	VectorBase	CDS	1360	1381	.	-	1	Parent=RPRC002592-RA
GL546718	VectorBase	CDS	1383	1530	.	-	2	Parent=RPRC002592-RA
GL546718	VectorBase	CDS	2392	2634	.	-	2	Parent=RPRC002592-RA
GL546718	VectorBase	CDS	2875	3093	.	-	2	Parent=RPRC002592-RA
GL546718	VectorBase	CDS	3191	3552	.	-	1	Parent=RPRC002592-RA
GL546718	VectorBase	CDS	4015	4328	.	-	0	Parent=RPRC002592-RA
GL546718	VectorBase	mRNA	7288	12369	.	-	.	ID=RPRC002590-RA;geneID=RPRC002590
GL546718	VectorBase	exon	7288	7555	.	-	.	Parent=RPRC002590-RA
GL546718	VectorBase	exon	8309	8551	.	-	.	Parent=RPRC002590-RA
GL546718	VectorBase	exon	9140	9358	.	-	.	Parent=RPRC002590-RA
GL546718	VectorBase	exon	9455	9816	.	-	.	Parent=RPRC002590-RA
GL546718	VectorBase	exon	11819	12369	.	-	.	Parent=RPRC002590-RA
GL546718	VectorBase	CDS	7374	7555	.	-	2	Parent=RPRC002590-RA
GL546718	VectorBase	CDS	8309	8551	.	-	2	Parent=RPRC002590-RA
GL546718	VectorBase	CDS	9140	9358	.	-	2	Parent=RPRC002590-RA
GL546718	VectorBase	CDS	9455	9816	.	-	1	Parent=RPRC002590-RA
GL546718	VectorBase	CDS	11819	12369	.	-	0	Parent=RPRC002590-RA
GL546718	VectorBase	mRNA	16742	18666	.	-	.	ID=RPRC002591-RA;geneID=RPRC002591
GL546718	VectorBase	exon	16742	17104	.	-	.	Parent=RPRC002591-RA
GL546718	VectorBase	exon	17966	18208	.	-	.	Parent=RPRC002591-RA
GL546718	VectorBase	exon	18447	18666	.	-	.	Parent=RPRC002591-RA
GL546718	VectorBase	CDS	16935	17104	.	-	2	Parent=RPRC002591-RA
GL546718	VectorBase	CDS	17966	18208	.	-	2	Parent=RPRC002591-RA
GL546718	VectorBase	CDS	18447	18591	.	-	0	Parent=RPRC002591-RA
GL546741	VectorBase	mRNA	1804	3138	.	-	.	ID=RPRC012023-RA;geneID=RPRC012023
GL546741	VectorBase	exon	1804	2095	.	-	.	Parent=RPRC012023-RA
GL546741	VectorBase	exon	2182	2319	.	-	.	Parent=RPRC012023-RA
GL546741	VectorBase	exon	2743	2907	.	-	.	Parent=RPRC012023-RA
GL546741	VectorBase	exon	3025	3138	.	-	.	Parent=RPRC012023-RA
GL546741	VectorBase	CDS	1934	2095	.	-	0	Parent=RPRC012023-RA
GL546741	VectorBase	CDS	2182	2319	.	-	0	Parent=RPRC012023-RA
GL546741	VectorBase	CDS	2743	2907	.	-	0	Parent=RPRC012023-RA
GL546741	VectorBase	CDS	3025	3138	.	-	0	Parent=RPRC012023-RA
GL546741	VectorBase	mRNA	6378	9193	.	+	.	ID=RPRC012024-RA;geneID=RPRC012024
GL546741	VectorBase	exon	6378	6490	.	+	.	Parent=RPRC012024-RA
GL546741	VectorBase	exon	8162	8280	.	+	.	Parent=RPRC012024-RA
GL546741	VectorBase	exon	9068	9193	.	+	.	Parent=RPRC012024-RA
GL546741	VectorBase	CDS	6421	6490	.	+	0	Parent=RPRC012024-RA
GL546741	VectorBase	CDS	8162	8280	.	+	2	Parent=RPRC012024-RA
GL546741	VectorBase	CDS	9068	9193	.	+	0	Parent=RPRC012024-RA
GL546754	VectorBase	mRNA	5581	19845	.	+	.	ID=RPRC013523-RA;geneID=RPRC013523
GL546754	VectorBase	exon	5581	5752	.	+	.	Parent=RPRC013523-RA
GL546754	VectorBase	exon	8981	9188	.	+	.	Parent=RPRC013523-RA
GL546754	VectorBase	exon	11293	11581	.	+	.	Parent=RPRC013523-RA
GL546754	VectorBase	exon	12050	12270	.	+	.	Parent=RPRC013523-RA
GL546754	VectorBase	exon	13077	13107	.	+	.	Parent=RPRC013523-RA
GL546754	VectorBase	exon	15348	15528	.	+	.	Parent=RPRC013523-RA
GL546754	VectorBase	exon	19280	19419	.	+	.	Parent=RPRC013523-RA
GL546754	VectorBase	exon	19505	19603	.	+	.	Parent=RPRC013523-RA
GL546754	VectorBase	exon	19693	19845	.	+	.	Parent=RPRC013523-RA
GL546754	VectorBase	CDS	5581	5752	.	+	0	Parent=RPRC013523-RA
GL546754	VectorBase	CDS	8981	9188	.	+	2	Parent=RPRC013523-RA
GL546754	VectorBase	CDS	11293	11581	.	+	1	Parent=RPRC013523-RA
GL546754	VectorBase	CDS	12050	12270	.	+	0	Parent=RPRC013523-RA
GL546754	VectorBase	CDS	13077	13107	.	+	1	Parent=RPRC013523-RA
GL546754	VectorBase	CDS	15348	15528	.	+	0	Parent=RPRC013523-RA
GL546754	VectorBase	CDS	19280	19419	.	+	2	Parent=RPRC013523-RA
GL546754	VectorBase	CDS	19505	19603	.	+	0	Parent=RPRC013523-RA
GL546754	VectorBase	CDS	19693	19845	.	+	0	Parent=RPRC013523-RA
GL546757	VectorBase	mRNA	5382	5798	.	+	.	ID=RPRC012707-RA;geneID=RPRC012707
GL546757	VectorBase	exon	5382	5603	.	+	.	Parent=RPRC012707-RA
GL546757	VectorBase	exon	5787	5798	.	+	.	Parent=RPRC012707-RA
GL546757	VectorBase	CDS	5382	5603	.	+	0	Parent=RPRC012707-RA
GL546757	VectorBase	CDS	5787	5798	.	+	0	Parent=RPRC012707-RA
GL546770	VectorBase	mRNA	43374	46247	.	-	.	ID=RPRC000163-RA;geneID=RPRC000163
GL546770	VectorBase	exon	43374	43516	.	-	.	Parent=RPRC000163-RA
GL546770	VectorBase	exon	43611	43715	.	-	.	Parent=RPRC000163-RA
GL546770	VectorBase	exon	45039	45136	.	-	.	Parent=RPRC000163-RA
GL546770	VectorBase	exon	45619	45752	.	-	.	Parent=RPRC000163-RA
GL546770	VectorBase	exon	45852	45954	.	-	.	Parent=RPRC000163-RA
GL546770	VectorBase	exon	46228	46247	.	-	.	Parent=RPRC000163-RA
GL546770	VectorBase	CDS	43374	43516	.	-	2	Parent=RPRC000163-RA
GL546770	VectorBase	CDS	43611	43715	.	-	2	Parent=RPRC000163-RA
GL546770	VectorBase	CDS	45039	45136	.	-	1	Parent=RPRC000163-RA
GL546770	VectorBase	CDS	45619	45752	.	-	0	Parent=RPRC000163-RA
GL546770	VectorBase	CDS	45852	45954	.	-	1	Parent=RPRC000163-RA
GL546770	VectorBase	CDS	46228	46247	.	-	0	Parent=RPRC000163-RA
GL546774	VectorBase	mRNA	49200	50712	.	-	.	ID=RPRC015114-RA;geneID=RPRC015114
GL546774	VectorBase	exon	49200	49317	.	-	.	Parent=RPRC015114-RA
GL546774	VectorBase	exon	50555	50712	.	-	.	Parent=RPRC015114-RA
GL546774	VectorBase	CDS	49200	49317	.	-	1	Parent=RPRC015114-RA
GL546774	VectorBase	CDS	50555	50712	.	-	0	Parent=RPRC015114-RA
GL546774	VectorBase	mRNA	61695	61919	.	+	.	ID=RPRC015113-RA;geneID=RPRC015113
GL546774	VectorBase	exon	61695	61919	.	+	.	Parent=RPRC015113-RA
GL546774	VectorBase	CDS	61695	61919	.	+	0	Parent=RPRC015113-RA
GL546783	VectorBase	mRNA	189	504	.	+	.	ID=RPRC004071-RA;geneID=RPRC004071
GL546783	VectorBase	exon	189	219	.	+	.	Parent=RPRC004071-RA
GL546783	VectorBase	exon	431	504	.	+	.	Parent=RPRC004071-RA
GL546783	VectorBase	CDS	189	219	.	+	0	Parent=RPRC004071-RA
GL546783	VectorBase	CDS	431	504	.	+	2	Parent=RPRC004071-RA
GL546795	VectorBase	mRNA	12489	13391	.	-	.	ID=RPRC011534-RA;geneID=RPRC011534
GL546795	VectorBase	exon	12489	12829	.	-	.	Parent=RPRC011534-RA
GL546795	VectorBase	exon	12905	13391	.	-	.	Parent=RPRC011534-RA
GL546795	VectorBase	CDS	12489	12829	.	-	2	Parent=RPRC011534-RA
GL546795	VectorBase	CDS	12905	13391	.	-	0	Parent=RPRC011534-RA
GL546796	VectorBase	mRNA	1463	1765	.	-	.	ID=RPRC002294-RA;geneID=RPRC002294
GL546796	VectorBase	exon	1463	1765	.	-	.	Parent=RPRC002294-RA
GL546796	VectorBase	CDS	1463	1765	.	-	0	Parent=RPRC002294-RA
GL546818	VectorBase	mRNA	12958	14565	.	+	.	ID=RPRC010942-RA;geneID=RPRC010942
GL546818	VectorBase	exon	12958	13131	.	+	.	Parent=RPRC010942-RA
GL546818	VectorBase	exon	14428	14565	.	+	.	Parent=RPRC010942-RA
GL546818	VectorBase	CDS	13033	13131	.	+	0	Parent=RPRC010942-RA
GL546818	VectorBase	CDS	14428	14565	.	+	0	Parent=RPRC010942-RA
GL546845	VectorBase	mRNA	433	3823	.	-	.	ID=RPRC009579-RA;geneID=RPRC009579
GL546845	VectorBase	exon	433	653	.	-	.	Parent=RPRC009579-RA
GL546845	VectorBase	exon	917	1183	.	-	.	Parent=RPRC009579-RA
GL546845	VectorBase	exon	1278	1664	.	-	.	Parent=RPRC009579-RA
GL546845	VectorBase	exon	3669	3823	.	-	.	Parent=RPRC009579-RA
GL546845	VectorBase	CDS	433	653	.	-	0	Parent=RPRC009579-RA
GL546845	VectorBase	CDS	917	1183	.	-	0	Parent=RPRC009579-RA
GL546845	VectorBase	CDS	1278	1664	.	-	0	Parent=RPRC009579-RA
GL546845	VectorBase	CDS	3669	3722	.	-	0	Parent=RPRC009579-RA
GL546858	VectorBase	gene	19881	19969	.	+	.	ID=RPRC016978;geneID=RPRC016978
GL546858	VectorBase	tRNA_pseudogene	19881	19969	.	+	.	ID=RPRC016978-RA;geneID=RPRC016978-RA
GL546858	VectorBase	exon	19881	19969	.	+	.	Parent=RPRC016978-RA
GL546869	VectorBase	mRNA	239	451	.	-	.	ID=RPRC010399-RA;geneID=RPRC010399
GL546869	VectorBase	exon	239	451	.	-	.	Parent=RPRC010399-RA
GL546869	VectorBase	CDS	239	451	.	-	0	Parent=RPRC010399-RA
GL546877	VectorBase	mRNA	1450	5834	.	+	.	ID=RPRC000633-RA;geneID=RPRC000633
GL546877	VectorBase	exon	1450	1472	.	+	.	Parent=RPRC000633-RA
GL546877	VectorBase	exon	1549	1660	.	+	.	Parent=RPRC000633-RA
GL546877	VectorBase	exon	1780	1929	.	+	.	Parent=RPRC000633-RA
GL546877	VectorBase	exon	2120	2280	.	+	.	Parent=RPRC000633-RA
GL546877	VectorBase	exon	2372	2603	.	+	.	Parent=RPRC000633-RA
GL546877	VectorBase	exon	5143	5259	.	+	.	Parent=RPRC000633-RA
GL546877	VectorBase	exon	5679	5834	.	+	.	Parent=RPRC000633-RA
GL546877	VectorBase	CDS	1450	1472	.	+	0	Parent=RPRC000633-RA
GL546877	VectorBase	CDS	1549	1660	.	+	1	Parent=RPRC000633-RA
GL546877	VectorBase	CDS	1780	1929	.	+	0	Parent=RPRC000633-RA
GL546877	VectorBase	CDS	2120	2280	.	+	0	Parent=RPRC000633-RA
GL546877	VectorBase	CDS	2372	2603	.	+	1	Parent=RPRC000633-RA
GL546877	VectorBase	CDS	5143	5259	.	+	0	Parent=RPRC000633-RA
GL546877	VectorBase	CDS	5679	5834	.	+	0	Parent=RPRC000633-RA
GL546894	VectorBase	snRNA	968	1149	.	+	.	ID=RPRC016976-RA;geneID=RPRC016976
GL546894	VectorBase	exon	968	1149	.	+	.	Parent=RPRC016976-RA
GL546900	VectorBase	mRNA	9032	9726	.	-	.	ID=RPRC013663-RA;geneID=RPRC013663
GL546900	VectorBase	exon	9032	9253	.	-	.	Parent=RPRC013663-RA
GL546900	VectorBase	exon	9329	9466	.	-	.	Parent=RPRC013663-RA
GL546900	VectorBase	exon	9556	9726	.	-	.	Parent=RPRC013663-RA
GL546900	VectorBase	CDS	9032	9253	.	-	0	Parent=RPRC013663-RA
GL546900	VectorBase	CDS	9329	9466	.	-	0	Parent=RPRC013663-RA
GL546900	VectorBase	CDS	9556	9726	.	-	0	Parent=RPRC013663-RA
GL546900	VectorBase	mRNA	13252	23839	.	-	.	ID=RPRC013661-RA;geneID=RPRC013661
GL546900	VectorBase	exon	13252	13489	.	-	.	Parent=RPRC013661-RA
GL546900	VectorBase	exon	20908	21046	.	-	.	Parent=RPRC013661-RA
GL546900	VectorBase	exon	23754	23839	.	-	.	Parent=RPRC013661-RA
GL546900	VectorBase	CDS	13293	13489	.	-	2	Parent=RPRC013661-RA
GL546900	VectorBase	CDS	20908	21046	.	-	0	Parent=RPRC013661-RA
GL546900	VectorBase	mRNA	31479	53332	.	+	.	ID=RPRC013662-RA;geneID=RPRC013662
GL546900	VectorBase	exon	31479	31507	.	+	.	Parent=RPRC013662-RA
GL546900	VectorBase	exon	31922	32073	.	+	.	Parent=RPRC013662-RA
GL546900	VectorBase	exon	35066	35115	.	+	.	Parent=RPRC013662-RA
GL546900	VectorBase	exon	37863	37935	.	+	.	Parent=RPRC013662-RA
GL546900	VectorBase	exon	48687	48708	.	+	.	Parent=RPRC013662-RA
GL546900	VectorBase	exon	52315	52375	.	+	.	Parent=RPRC013662-RA
GL546900	VectorBase	exon	53309	53332	.	+	.	Parent=RPRC013662-RA
GL546900	VectorBase	CDS	31479	31507	.	+	0	Parent=RPRC013662-RA
GL546900	VectorBase	CDS	31922	32073	.	+	1	Parent=RPRC013662-RA
GL546900	VectorBase	CDS	35066	35115	.	+	2	Parent=RPRC013662-RA
GL546900	VectorBase	CDS	37863	37935	.	+	0	Parent=RPRC013662-RA
GL546900	VectorBase	CDS	48687	48708	.	+	2	Parent=RPRC013662-RA
GL546900	VectorBase	CDS	52315	52375	.	+	1	Parent=RPRC013662-RA
GL546900	VectorBase	CDS	53309	53332	.	+	0	Parent=RPRC013662-RA
GL546903	VectorBase	mRNA	467	541	.	+	.	ID=RPRC014361-RA;geneID=RPRC014361
GL546903	VectorBase	exon	467	541	.	+	.	Parent=RPRC014361-RA
GL546903	VectorBase	CDS	467	541	.	+	0	Parent=RPRC014361-RA
GL546909	VectorBase	mRNA	1597	7105	.	+	.	ID=RPRC003141-RA;geneID=RPRC003141
GL546909	VectorBase	exon	1597	1671	.	+	.	Parent=RPRC003141-RA
GL546909	VectorBase	exon	1752	1919	.	+	.	Parent=RPRC003141-RA
GL546909	VectorBase	exon	2252	2368	.	+	.	Parent=RPRC003141-RA
GL546909	VectorBase	exon	2818	3012	.	+	.	Parent=RPRC003141-RA
GL546909	VectorBase	exon	3100	3306	.	+	.	Parent=RPRC003141-RA
GL546909	VectorBase	exon	6737	6888	.	+	.	Parent=RPRC003141-RA
GL546909	VectorBase	exon	6968	7105	.	+	.	Parent=RPRC003141-RA
GL546909	VectorBase	CDS	1597	1671	.	+	0	Parent=RPRC003141-RA
GL546909	VectorBase	CDS	1752	1919	.	+	0	Parent=RPRC003141-RA
GL546909	VectorBase	CDS	2252	2368	.	+	0	Parent=RPRC003141-RA
GL546909	VectorBase	CDS	2818	3012	.	+	0	Parent=RPRC003141-RA
GL546909	VectorBase	CDS	3100	3306	.	+	0	Parent=RPRC003141-RA
GL546909	VectorBase	CDS	6737	6888	.	+	0	Parent=RPRC003141-RA
GL546909	VectorBase	CDS	6968	7010	.	+	1	Parent=RPRC003141-RA
GL546909	VectorBase	mRNA	9454	26152	.	-	.	ID=RPRC003144-RA;geneID=RPRC003144
GL546909	VectorBase	exon	9454	9628	.	-	.	Parent=RPRC003144-RA
GL546909	VectorBase	exon	10440	10544	.	-	.	Parent=RPRC003144-RA
GL546909	VectorBase	exon	14661	14774	.	-	.	Parent=RPRC003144-RA
GL546909	VectorBase	exon	16928	17061	.	-	.	Parent=RPRC003144-RA
GL546909	VectorBase	exon	17634	17798	.	-	.	Parent=RPRC003144-RA
GL546909	VectorBase	exon	19101	19278	.	-	.	Parent=RPRC003144-RA
GL546909	VectorBase	exon	19413	19580	.	-	.	Parent=RPRC003144-RA
GL546909	VectorBase	exon	20161	20244	.	-	.	Parent=RPRC003144-RA
GL546909	VectorBase	exon	23086	23277	.	-	.	Parent=RPRC003144-RA
GL546909	VectorBase	exon	24709	24948	.	-	.	Parent=RPRC003144-RA
GL546909	VectorBase	exon	26030	26152	.	-	.	Parent=RPRC003144-RA
GL546909	VectorBase	CDS	10530	10544	.	-	0	Parent=RPRC003144-RA
GL546909	VectorBase	CDS	14661	14774	.	-	0	Parent=RPRC003144-RA
GL546909	VectorBase	CDS	16928	17061	.	-	2	Parent=RPRC003144-RA
GL546909	VectorBase	CDS	17634	17798	.	-	2	Parent=RPRC003144-RA
GL546909	VectorBase	CDS	19101	19278	.	-	0	Parent=RPRC003144-RA
GL546909	VectorBase	CDS	19413	19580	.	-	0	Parent=RPRC003144-RA
GL546909	VectorBase	CDS	20161	20244	.	-	0	Parent=RPRC003144-RA
GL546909	VectorBase	CDS	23086	23277	.	-	0	Parent=RPRC003144-RA
GL546909	VectorBase	CDS	24709	24948	.	-	0	Parent=RPRC003144-RA
GL546909	VectorBase	CDS	26030	26152	.	-	0	Parent=RPRC003144-RA
GL546909	VectorBase	mRNA	27938	28237	.	+	.	ID=RPRC003145-RA;geneID=RPRC003145
GL546909	VectorBase	exon	27938	28237	.	+	.	Parent=RPRC003145-RA
GL546909	VectorBase	CDS	27938	28237	.	+	0	Parent=RPRC003145-RA
GL546919	VectorBase	gene	8419	8502	.	-	.	ID=RPRC015724;geneID=RPRC015724
GL546919	VectorBase	tRNA_pseudogene	8419	8502	.	-	.	ID=RPRC015724-RA;geneID=RPRC015724-RA
GL546919	VectorBase	exon	8419	8502	.	-	.	Parent=RPRC015724-RA
GL546919	VectorBase	mRNA	34438	35277	.	+	.	ID=RPRC013927-RA;geneID=RPRC013927
GL546919	VectorBase	exon	34438	35277	.	+	.	Parent=RPRC013927-RA
GL546919	VectorBase	CDS	34438	35277	.	+	0	Parent=RPRC013927-RA
GL546925	VectorBase	mRNA	57	765	.	-	.	ID=RPRC004172-RA;geneID=RPRC004172
GL546925	VectorBase	exon	57	67	.	-	.	Parent=RPRC004172-RA
GL546925	VectorBase	exon	573	765	.	-	.	Parent=RPRC004172-RA
GL546925	VectorBase	CDS	57	67	.	-	2	Parent=RPRC004172-RA
GL546925	VectorBase	CDS	573	765	.	-	0	Parent=RPRC004172-RA
GL546930	VectorBase	mRNA	6497	10915	.	-	.	ID=RPRC006635-RA;geneID=RPRC006635
GL546930	VectorBase	exon	6497	6645	.	-	.	Parent=RPRC006635-RA
GL546930	VectorBase	exon	6750	7055	.	-	.	Parent=RPRC006635-RA
GL546930	VectorBase	exon	8051	8390	.	-	.	Parent=RPRC006635-RA
GL546930	VectorBase	exon	10307	10573	.	-	.	Parent=RPRC006635-RA
GL546930	VectorBase	exon	10685	10915	.	-	.	Parent=RPRC006635-RA
GL546930	VectorBase	CDS	6497	6645	.	-	2	Parent=RPRC006635-RA
GL546930	VectorBase	CDS	6750	7055	.	-	2	Parent=RPRC006635-RA
GL546930	VectorBase	CDS	8051	8390	.	-	0	Parent=RPRC006635-RA
GL546930	VectorBase	CDS	10307	10573	.	-	0	Parent=RPRC006635-RA
GL546930	VectorBase	CDS	10685	10915	.	-	0	Parent=RPRC006635-RA
GL546940	VectorBase	mRNA	357	512	.	+	.	ID=RPRC006171-RA;geneID=RPRC006171
GL546940	VectorBase	exon	357	512	.	+	.	Parent=RPRC006171-RA
GL546940	VectorBase	CDS	357	512	.	+	0	Parent=RPRC006171-RA
GL546944	VectorBase	gene	6681	6765	.	+	.	ID=RPRC015570;geneID=RPRC015570
GL546944	VectorBase	tRNA_pseudogene	6681	6765	.	+	.	ID=RPRC015570-RA;geneID=RPRC015570-RA
GL546944	VectorBase	exon	6681	6765	.	+	.	Parent=RPRC015570-RA
GL546949	VectorBase	mRNA	2066	2890	.	+	.	ID=RPRC012502-RA;geneID=RPRC012502
GL546949	VectorBase	exon	2066	2890	.	+	.	Parent=RPRC012502-RA
GL546949	VectorBase	CDS	2066	2890	.	+	0	Parent=RPRC012502-RA
GL546950	VectorBase	mRNA	24107	24325	.	+	.	ID=RPRC004115-RA;geneID=RPRC004115
GL546950	VectorBase	exon	24107	24325	.	+	.	Parent=RPRC004115-RA
GL546950	VectorBase	CDS	24107	24325	.	+	0	Parent=RPRC004115-RA
GL546970	VectorBase	mRNA	3476	7309	.	-	.	ID=RPRC000634-RA;geneID=RPRC000634
GL546970	VectorBase	exon	3476	3564	.	-	.	Parent=RPRC000634-RA
GL546970	VectorBase	exon	3690	5923	.	-	.	Parent=RPRC000634-RA
GL546970	VectorBase	exon	6225	7309	.	-	.	Parent=RPRC000634-RA
GL546970	VectorBase	CDS	3476	3564	.	-	2	Parent=RPRC000634-RA
GL546970	VectorBase	CDS	3690	5923	.	-	1	Parent=RPRC000634-RA
GL546970	VectorBase	CDS	6225	7309	.	-	0	Parent=RPRC000634-RA
GL546974	VectorBase	mRNA	11830	12870	.	-	.	ID=RPRC007522-RA;geneID=RPRC007522
GL546974	VectorBase	exon	11830	12870	.	-	.	Parent=RPRC007522-RA
GL546974	VectorBase	CDS	11830	12870	.	-	0	Parent=RPRC007522-RA
GL546974	VectorBase	mRNA	15375	21900	.	-	.	ID=RPRC007488-RA;geneID=RPRC007488
GL546974	VectorBase	exon	15375	15554	.	-	.	Parent=RPRC007488-RA
GL546974	VectorBase	exon	16173	16354	.	-	.	Parent=RPRC007488-RA
GL546974	VectorBase	exon	17120	17166	.	-	.	Parent=RPRC007488-RA
GL546974	VectorBase	exon	17240	17354	.	-	.	Parent=RPRC007488-RA
GL546974	VectorBase	exon	17423	17614	.	-	.	Parent=RPRC007488-RA
GL546974	VectorBase	exon	19506	19665	.	-	.	Parent=RPRC007488-RA
GL546974	VectorBase	exon	20031	20246	.	-	.	Parent=RPRC007488-RA
GL546974	VectorBase	exon	20676	20888	.	-	.	Parent=RPRC007488-RA
GL546974	VectorBase	exon	21760	21900	.	-	.	Parent=RPRC007488-RA
GL546974	VectorBase	CDS	15375	15554	.	-	0	Parent=RPRC007488-RA
GL546974	VectorBase	CDS	16173	16354	.	-	2	Parent=RPRC007488-RA
GL546974	VectorBase	CDS	17120	17166	.	-	1	Parent=RPRC007488-RA
GL546974	VectorBase	CDS	17240	17354	.	-	2	Parent=RPRC007488-RA
GL546974	VectorBase	CDS	17423	17614	.	-	2	Parent=RPRC007488-RA
GL546974	VectorBase	CDS	19506	19665	.	-	0	Parent=RPRC007488-RA
GL546974	VectorBase	CDS	20031	20246	.	-	0	Parent=RPRC007488-RA
GL546974	VectorBase	CDS	20676	20888	.	-	0	Parent=RPRC007488-RA
GL546974	VectorBase	CDS	21760	21900	.	-	0	Parent=RPRC007488-RA
GL546974	VectorBase	mRNA	25712	28026	.	-	.	ID=RPRC007486-RA;geneID=RPRC007486
GL546974	VectorBase	exon	25712	25759	.	-	.	Parent=RPRC007486-RA
GL546974	VectorBase	exon	25762	25765	.	-	.	Parent=RPRC007486-RA
GL546974	VectorBase	exon	25767	25781	.	-	.	Parent=RPRC007486-RA
GL546974	VectorBase	exon	27273	27489	.	-	.	Parent=RPRC007486-RA
GL546974	VectorBase	exon	27559	27766	.	-	.	Parent=RPRC007486-RA
GL546974	VectorBase	exon	27926	28026	.	-	.	Parent=RPRC007486-RA
GL546974	VectorBase	CDS	25712	25759	.	-	0	Parent=RPRC007486-RA
GL546974	VectorBase	CDS	25762	25765	.	-	1	Parent=RPRC007486-RA
GL546974	VectorBase	CDS	25767	25781	.	-	1	Parent=RPRC007486-RA
GL546974	VectorBase	CDS	27273	27489	.	-	2	Parent=RPRC007486-RA
GL546974	VectorBase	CDS	27559	27748	.	-	0	Parent=RPRC007486-RA
GL546974	VectorBase	mRNA	28326	30497	.	+	.	ID=RPRC007485-RA;geneID=RPRC007485
GL546974	VectorBase	exon	28326	28430	.	+	.	Parent=RPRC007485-RA
GL546974	VectorBase	exon	28510	28643	.	+	.	Parent=RPRC007485-RA
GL546974	VectorBase	exon	29725	29926	.	+	.	Parent=RPRC007485-RA
GL546974	VectorBase	exon	30211	30497	.	+	.	Parent=RPRC007485-RA
GL546974	VectorBase	CDS	28326	28430	.	+	0	Parent=RPRC007485-RA
GL546974	VectorBase	CDS	28510	28643	.	+	0	Parent=RPRC007485-RA
GL546974	VectorBase	CDS	29725	29926	.	+	1	Parent=RPRC007485-RA
GL546974	VectorBase	CDS	30211	30264	.	+	0	Parent=RPRC007485-RA
GL546974	VectorBase	mRNA	32766	33631	.	+	.	ID=RPRC007484-RA;geneID=RPRC007484
GL546974	VectorBase	exon	32766	32947	.	+	.	Parent=RPRC007484-RA
GL546974	VectorBase	exon	33250	33631	.	+	.	Parent=RPRC007484-RA
GL546974	VectorBase	CDS	32766	32947	.	+	0	Parent=RPRC007484-RA
GL546974	VectorBase	CDS	33250	33424	.	+	1	Parent=RPRC007484-RA
GL546974	VectorBase	mRNA	39829	48626	.	-	.	ID=RPRC007489-RA;geneID=RPRC007489
GL546974	VectorBase	exon	39829	39891	.	-	.	Parent=RPRC007489-RA
GL546974	VectorBase	exon	40283	40375	.	-	.	Parent=RPRC007489-RA
GL546974	VectorBase	exon	40460	40646	.	-	.	Parent=RPRC007489-RA
GL546974	VectorBase	exon	40719	40844	.	-	.	Parent=RPRC007489-RA
GL546974	VectorBase	exon	41798	41911	.	-	.	Parent=RPRC007489-RA
GL546974	VectorBase	exon	41997	42073	.	-	.	Parent=RPRC007489-RA
GL546974	VectorBase	exon	42098	42181	.	-	.	Parent=RPRC007489-RA
GL546974	VectorBase	exon	42270	42484	.	-	.	Parent=RPRC007489-RA
GL546974	VectorBase	exon	44449	44488	.	-	.	Parent=RPRC007489-RA
GL546974	VectorBase	exon	44491	44499	.	-	.	Parent=RPRC007489-RA
GL546974	VectorBase	exon	46949	47055	.	-	.	Parent=RPRC007489-RA
GL546974	VectorBase	exon	48213	48263	.	-	.	Parent=RPRC007489-RA
GL546974	VectorBase	exon	48336	48432	.	-	.	Parent=RPRC007489-RA
GL546974	VectorBase	exon	48510	48626	.	-	.	Parent=RPRC007489-RA
GL546974	VectorBase	CDS	39829	39891	.	-	0	Parent=RPRC007489-RA
GL546974	VectorBase	CDS	40283	40375	.	-	0	Parent=RPRC007489-RA
GL546974	VectorBase	CDS	40460	40646	.	-	1	Parent=RPRC007489-RA
GL546974	VectorBase	CDS	40719	40844	.	-	1	Parent=RPRC007489-RA
GL546974	VectorBase	CDS	41798	41911	.	-	1	Parent=RPRC007489-RA
GL546974	VectorBase	CDS	41997	42073	.	-	0	Parent=RPRC007489-RA
GL546974	VectorBase	CDS	42098	42181	.	-	0	Parent=RPRC007489-RA
GL546974	VectorBase	CDS	42270	42484	.	-	2	Parent=RPRC007489-RA
GL546974	VectorBase	CDS	44449	44488	.	-	0	Parent=RPRC007489-RA
GL546974	VectorBase	CDS	44491	44499	.	-	0	Parent=RPRC007489-RA
GL546974	VectorBase	CDS	46949	47055	.	-	2	Parent=RPRC007489-RA
GL546974	VectorBase	CDS	48213	48263	.	-	2	Parent=RPRC007489-RA
GL546974	VectorBase	CDS	48336	48432	.	-	0	Parent=RPRC007489-RA
GL546974	VectorBase	CDS	48510	48626	.	-	0	Parent=RPRC007489-RA
GL546978	VectorBase	mRNA	7137	8717	.	-	.	ID=RPRC007002-RA;geneID=RPRC007002
GL546978	VectorBase	exon	7137	7157	.	-	.	Parent=RPRC007002-RA
GL546978	VectorBase	exon	8496	8717	.	-	.	Parent=RPRC007002-RA
GL546978	VectorBase	CDS	7137	7157	.	-	0	Parent=RPRC007002-RA
GL546978	VectorBase	CDS	8496	8717	.	-	0	Parent=RPRC007002-RA
GL546990	VectorBase	mRNA	7446	9582	.	+	.	ID=RPRC000380-RA;geneID=RPRC000380
GL546990	VectorBase	exon	7446	7550	.	+	.	Parent=RPRC000380-RA
GL546990	VectorBase	exon	7627	7760	.	+	.	Parent=RPRC000380-RA
GL546990	VectorBase	exon	9037	9128	.	+	.	Parent=RPRC000380-RA
GL546990	VectorBase	exon	9219	9335	.	+	.	Parent=RPRC000380-RA
GL546990	VectorBase	exon	9437	9582	.	+	.	Parent=RPRC000380-RA
GL546990	VectorBase	CDS	7446	7550	.	+	0	Parent=RPRC000380-RA
GL546990	VectorBase	CDS	7627	7760	.	+	0	Parent=RPRC000380-RA
GL546990	VectorBase	CDS	9037	9128	.	+	1	Parent=RPRC000380-RA
GL546990	VectorBase	CDS	9219	9335	.	+	2	Parent=RPRC000380-RA
GL546990	VectorBase	CDS	9437	9582	.	+	2	Parent=RPRC000380-RA
GL546990	VectorBase	mRNA	15452	17569	.	-	.	ID=RPRC013025-RA;geneID=RPRC013025
GL546990	VectorBase	exon	15452	15743	.	-	.	Parent=RPRC013025-RA
GL546990	VectorBase	exon	15810	15918	.	-	.	Parent=RPRC013025-RA
GL546990	VectorBase	exon	17529	17569	.	-	.	Parent=RPRC013025-RA
GL546990	VectorBase	CDS	15606	15743	.	-	0	Parent=RPRC013025-RA
GL546990	VectorBase	CDS	15810	15918	.	-	1	Parent=RPRC013025-RA
GL546990	VectorBase	CDS	17529	17536	.	-	0	Parent=RPRC013025-RA
GL546990	VectorBase	mRNA	19086	19834	.	-	.	ID=RPRC013026-RA;geneID=RPRC013026
GL546990	VectorBase	exon	19086	19467	.	-	.	Parent=RPRC013026-RA
GL546990	VectorBase	exon	19570	19686	.	-	.	Parent=RPRC013026-RA
GL546990	VectorBase	exon	19771	19834	.	-	.	Parent=RPRC013026-RA
GL546990	VectorBase	CDS	19319	19467	.	-	2	Parent=RPRC013026-RA
GL546990	VectorBase	CDS	19570	19686	.	-	2	Parent=RPRC013026-RA
GL546990	VectorBase	CDS	19771	19834	.	-	0	Parent=RPRC013026-RA
GL546990	VectorBase	mRNA	21634	26788	.	-	.	ID=RPRC000603-RA;geneID=RPRC000603
GL546990	VectorBase	exon	21634	21776	.	-	.	Parent=RPRC000603-RA
GL546990	VectorBase	exon	24743	24835	.	-	.	Parent=RPRC000603-RA
GL546990	VectorBase	exon	25009	25097	.	-	.	Parent=RPRC000603-RA
GL546990	VectorBase	exon	26034	26170	.	-	.	Parent=RPRC000603-RA
GL546990	VectorBase	exon	26678	26788	.	-	.	Parent=RPRC000603-RA
GL546990	VectorBase	CDS	21634	21776	.	-	2	Parent=RPRC000603-RA
GL546990	VectorBase	CDS	24743	24835	.	-	2	Parent=RPRC000603-RA
GL546990	VectorBase	CDS	25009	25097	.	-	1	Parent=RPRC000603-RA
GL546990	VectorBase	CDS	26034	26170	.	-	0	Parent=RPRC000603-RA
GL546990	VectorBase	CDS	26678	26788	.	-	0	Parent=RPRC000603-RA
GL546990	VectorBase	mRNA	28934	32640	.	-	.	ID=RPRC000537-RA;geneID=RPRC000537
GL546990	VectorBase	exon	28934	29076	.	-	.	Parent=RPRC000537-RA
GL546990	VectorBase	exon	30103	30216	.	-	.	Parent=RPRC000537-RA
GL546990	VectorBase	exon	30828	30928	.	-	.	Parent=RPRC000537-RA
GL546990	VectorBase	exon	31017	31159	.	-	.	Parent=RPRC000537-RA
GL546990	VectorBase	exon	31257	31365	.	-	.	Parent=RPRC000537-RA
GL546990	VectorBase	exon	32630	32640	.	-	.	Parent=RPRC000537-RA
GL546990	VectorBase	CDS	28934	29076	.	-	2	Parent=RPRC000537-RA
GL546990	VectorBase	CDS	30103	30216	.	-	2	Parent=RPRC000537-RA
GL546990	VectorBase	CDS	30828	30928	.	-	1	Parent=RPRC000537-RA
GL546990	VectorBase	CDS	31017	31159	.	-	0	Parent=RPRC000537-RA
GL546990	VectorBase	CDS	31257	31365	.	-	1	Parent=RPRC000537-RA
GL546990	VectorBase	CDS	32630	32640	.	-	0	Parent=RPRC000537-RA
GL546990	VectorBase	mRNA	39378	41766	.	+	.	ID=RPRC000077-RA;geneID=RPRC000077
GL546990	VectorBase	exon	39378	39488	.	+	.	Parent=RPRC000077-RA
GL546990	VectorBase	exon	39560	39708	.	+	.	Parent=RPRC000077-RA
GL546990	VectorBase	exon	41231	41316	.	+	.	Parent=RPRC000077-RA
GL546990	VectorBase	exon	41389	41496	.	+	.	Parent=RPRC000077-RA
GL546990	VectorBase	exon	41609	41766	.	+	.	Parent=RPRC000077-RA
GL546990	VectorBase	CDS	39378	39488	.	+	0	Parent=RPRC000077-RA
GL546990	VectorBase	CDS	39560	39708	.	+	0	Parent=RPRC000077-RA
GL546990	VectorBase	CDS	41231	41316	.	+	1	Parent=RPRC000077-RA
GL546990	VectorBase	CDS	41389	41496	.	+	2	Parent=RPRC000077-RA
GL546990	VectorBase	CDS	41609	41766	.	+	2	Parent=RPRC000077-RA
GL546992	VectorBase	mRNA	8469	13213	.	+	.	ID=RPRC004065-RA;geneID=RPRC004065
GL546992	VectorBase	exon	8469	8603	.	+	.	Parent=RPRC004065-RA
GL546992	VectorBase	exon	8689	8925	.	+	.	Parent=RPRC004065-RA
GL546992	VectorBase	exon	8996	9135	.	+	.	Parent=RPRC004065-RA
GL546992	VectorBase	exon	9235	9282	.	+	.	Parent=RPRC004065-RA
GL546992	VectorBase	exon	9359	9494	.	+	.	Parent=RPRC004065-RA
GL546992	VectorBase	exon	10356	10612	.	+	.	Parent=RPRC004065-RA
GL546992	VectorBase	exon	10726	10791	.	+	.	Parent=RPRC004065-RA
GL546992	VectorBase	exon	12911	13213	.	+	.	Parent=RPRC004065-RA
GL546992	VectorBase	CDS	8469	8603	.	+	0	Parent=RPRC004065-RA
GL546992	VectorBase	CDS	8689	8925	.	+	0	Parent=RPRC004065-RA
GL546992	VectorBase	CDS	8996	9135	.	+	0	Parent=RPRC004065-RA
GL546992	VectorBase	CDS	9235	9282	.	+	1	Parent=RPRC004065-RA
GL546992	VectorBase	CDS	9359	9494	.	+	1	Parent=RPRC004065-RA
GL546992	VectorBase	CDS	10356	10612	.	+	0	Parent=RPRC004065-RA
GL546992	VectorBase	CDS	10726	10768	.	+	1	Parent=RPRC004065-RA
GL546992	VectorBase	mRNA	37874	38763	.	+	.	ID=RPRC004078-RA;geneID=RPRC004078
GL546992	VectorBase	exon	37874	38066	.	+	.	Parent=RPRC004078-RA
GL546992	VectorBase	exon	38139	38284	.	+	.	Parent=RPRC004078-RA
GL546992	VectorBase	exon	38641	38763	.	+	.	Parent=RPRC004078-RA
GL546992	VectorBase	CDS	37928	38066	.	+	0	Parent=RPRC004078-RA
GL546992	VectorBase	CDS	38139	38284	.	+	2	Parent=RPRC004078-RA
GL546992	VectorBase	CDS	38641	38763	.	+	0	Parent=RPRC004078-RA
GL546992	VectorBase	mRNA	41825	42778	.	+	.	ID=RPRC004080-RA;geneID=RPRC004080
GL546992	VectorBase	exon	41825	41924	.	+	.	Parent=RPRC004080-RA
GL546992	VectorBase	exon	42447	42778	.	+	.	Parent=RPRC004080-RA
GL546992	VectorBase	CDS	41843	41924	.	+	0	Parent=RPRC004080-RA
GL546992	VectorBase	CDS	42447	42778	.	+	2	Parent=RPRC004080-RA
GL546992	VectorBase	mRNA	45462	55419	.	+	.	ID=RPRC004085-RA;geneID=RPRC004085
GL546992	VectorBase	exon	45462	45685	.	+	.	Parent=RPRC004085-RA
GL546992	VectorBase	exon	45761	45897	.	+	.	Parent=RPRC004085-RA
GL546992	VectorBase	exon	45977	46157	.	+	.	Parent=RPRC004085-RA
GL546992	VectorBase	exon	46321	46561	.	+	.	Parent=RPRC004085-RA
GL546992	VectorBase	exon	47238	47560	.	+	.	Parent=RPRC004085-RA
GL546992	VectorBase	exon	47680	47891	.	+	.	Parent=RPRC004085-RA
GL546992	VectorBase	exon	48101	48283	.	+	.	Parent=RPRC004085-RA
GL546992	VectorBase	exon	49789	49931	.	+	.	Parent=RPRC004085-RA
GL546992	VectorBase	exon	50033	50168	.	+	.	Parent=RPRC004085-RA
GL546992	VectorBase	exon	50236	50441	.	+	.	Parent=RPRC004085-RA
GL546992	VectorBase	exon	50527	50738	.	+	.	Parent=RPRC004085-RA
GL546992	VectorBase	exon	51319	51475	.	+	.	Parent=RPRC004085-RA
GL546992	VectorBase	exon	51556	51746	.	+	.	Parent=RPRC004085-RA
GL546992	VectorBase	exon	52178	52403	.	+	.	Parent=RPRC004085-RA
GL546992	VectorBase	exon	53480	53608	.	+	.	Parent=RPRC004085-RA
GL546992	VectorBase	exon	55303	55419	.	+	.	Parent=RPRC004085-RA
GL546992	VectorBase	CDS	45462	45685	.	+	0	Parent=RPRC004085-RA
GL546992	VectorBase	CDS	45761	45897	.	+	1	Parent=RPRC004085-RA
GL546992	VectorBase	CDS	45977	46157	.	+	2	Parent=RPRC004085-RA
GL546992	VectorBase	CDS	46321	46561	.	+	1	Parent=RPRC004085-RA
GL546992	VectorBase	CDS	47238	47560	.	+	0	Parent=RPRC004085-RA
GL546992	VectorBase	CDS	47680	47891	.	+	1	Parent=RPRC004085-RA
GL546992	VectorBase	CDS	48101	48283	.	+	2	Parent=RPRC004085-RA
GL546992	VectorBase	CDS	49789	49931	.	+	2	Parent=RPRC004085-RA
GL546992	VectorBase	CDS	50033	50168	.	+	0	Parent=RPRC004085-RA
GL546992	VectorBase	CDS	50236	50441	.	+	2	Parent=RPRC004085-RA
GL546992	VectorBase	CDS	50527	50738	.	+	0	Parent=RPRC004085-RA
GL546992	VectorBase	CDS	51319	51475	.	+	1	Parent=RPRC004085-RA
GL546992	VectorBase	CDS	51556	51746	.	+	0	Parent=RPRC004085-RA
GL546992	VectorBase	CDS	52178	52403	.	+	1	Parent=RPRC004085-RA
GL546992	VectorBase	CDS	53480	53608	.	+	0	Parent=RPRC004085-RA
GL546992	VectorBase	CDS	55303	55419	.	+	0	Parent=RPRC004085-RA
GL546992	VectorBase	mRNA	61671	64403	.	-	.	ID=RPRC004082-RA;geneID=RPRC004082
GL546992	VectorBase	exon	61671	61809	.	-	.	Parent=RPRC004082-RA
GL546992	VectorBase	exon	61927	62195	.	-	.	Parent=RPRC004082-RA
GL546992	VectorBase	exon	63237	63467	.	-	.	Parent=RPRC004082-RA
GL546992	VectorBase	exon	63599	63632	.	-	.	Parent=RPRC004082-RA
GL546992	VectorBase	exon	64378	64403	.	-	.	Parent=RPRC004082-RA
GL546992	VectorBase	CDS	61671	61809	.	-	1	Parent=RPRC004082-RA
GL546992	VectorBase	CDS	61927	62195	.	-	0	Parent=RPRC004082-RA
GL546992	VectorBase	CDS	63237	63467	.	-	0	Parent=RPRC004082-RA
GL546992	VectorBase	CDS	63599	63632	.	-	1	Parent=RPRC004082-RA
GL546992	VectorBase	CDS	64378	64403	.	-	0	Parent=RPRC004082-RA
GL546992	VectorBase	gene	68834	68917	.	+	.	ID=RPRC016755;geneID=RPRC016755
GL546992	VectorBase	tRNA_pseudogene	68834	68917	.	+	.	ID=RPRC016755-RA;geneID=RPRC016755-RA
GL546992	VectorBase	exon	68834	68917	.	+	.	Parent=RPRC016755-RA
GL546995	VectorBase	mRNA	69	856	.	+	.	ID=RPRC014427-RA;geneID=RPRC014427
GL546995	VectorBase	exon	69	145	.	+	.	Parent=RPRC014427-RA
GL546995	VectorBase	exon	709	856	.	+	.	Parent=RPRC014427-RA
GL546995	VectorBase	CDS	69	145	.	+	0	Parent=RPRC014427-RA
GL546995	VectorBase	CDS	709	856	.	+	1	Parent=RPRC014427-RA
GL546998	VectorBase	mRNA	280	399	.	-	.	ID=RPRC012509-RA;geneID=RPRC012509
GL546998	VectorBase	exon	280	399	.	-	.	Parent=RPRC012509-RA
GL546998	VectorBase	CDS	280	399	.	-	0	Parent=RPRC012509-RA
GL547004	VectorBase	mRNA	4138	9601	.	-	.	ID=RPRC000635-RA;geneID=RPRC000635
GL547004	VectorBase	exon	4138	4272	.	-	.	Parent=RPRC000635-RA
GL547004	VectorBase	exon	4394	4601	.	-	.	Parent=RPRC000635-RA
GL547004	VectorBase	exon	4709	4824	.	-	.	Parent=RPRC000635-RA
GL547004	VectorBase	exon	5198	5459	.	-	.	Parent=RPRC000635-RA
GL547004	VectorBase	exon	5549	5719	.	-	.	Parent=RPRC000635-RA
GL547004	VectorBase	exon	6487	6582	.	-	.	Parent=RPRC000635-RA
GL547004	VectorBase	exon	6672	6785	.	-	.	Parent=RPRC000635-RA
GL547004	VectorBase	exon	6933	7035	.	-	.	Parent=RPRC000635-RA
GL547004	VectorBase	exon	7681	8064	.	-	.	Parent=RPRC000635-RA
GL547004	VectorBase	exon	8744	9061	.	-	.	Parent=RPRC000635-RA
GL547004	VectorBase	exon	9143	9238	.	-	.	Parent=RPRC000635-RA
GL547004	VectorBase	exon	9598	9601	.	-	.	Parent=RPRC000635-RA
GL547004	VectorBase	CDS	4138	4272	.	-	0	Parent=RPRC000635-RA
GL547004	VectorBase	CDS	4394	4601	.	-	1	Parent=RPRC000635-RA
GL547004	VectorBase	CDS	4709	4824	.	-	0	Parent=RPRC000635-RA
GL547004	VectorBase	CDS	5198	5459	.	-	1	Parent=RPRC000635-RA
GL547004	VectorBase	CDS	5549	5719	.	-	1	Parent=RPRC000635-RA
GL547004	VectorBase	CDS	6487	6582	.	-	1	Parent=RPRC000635-RA
GL547004	VectorBase	CDS	6672	6785	.	-	1	Parent=RPRC000635-RA
GL547004	VectorBase	CDS	6933	7035	.	-	2	Parent=RPRC000635-RA
GL547004	VectorBase	CDS	7681	8064	.	-	2	Parent=RPRC000635-RA
GL547004	VectorBase	CDS	8744	9061	.	-	2	Parent=RPRC000635-RA
GL547004	VectorBase	CDS	9143	9238	.	-	2	Parent=RPRC000635-RA
GL547004	VectorBase	CDS	9598	9601	.	-	0	Parent=RPRC000635-RA
GL547004	VectorBase	mRNA	10570	11840	.	+	.	ID=RPRC012581-RA;geneID=RPRC012581
GL547004	VectorBase	exon	10570	10584	.	+	.	Parent=RPRC012581-RA
GL547004	VectorBase	exon	10670	10770	.	+	.	Parent=RPRC012581-RA
GL547004	VectorBase	exon	11058	11214	.	+	.	Parent=RPRC012581-RA
GL547004	VectorBase	exon	11380	11840	.	+	.	Parent=RPRC012581-RA
GL547004	VectorBase	CDS	10570	10584	.	+	0	Parent=RPRC012581-RA
GL547004	VectorBase	CDS	10670	10770	.	+	0	Parent=RPRC012581-RA
GL547004	VectorBase	CDS	11058	11214	.	+	1	Parent=RPRC012581-RA
GL547004	VectorBase	CDS	11380	11424	.	+	0	Parent=RPRC012581-RA
GL547004	VectorBase	mRNA	13126	22065	.	-	.	ID=RPRC012583-RA;geneID=RPRC012583
GL547004	VectorBase	exon	13126	13361	.	-	.	Parent=RPRC012583-RA
GL547004	VectorBase	exon	13625	13756	.	-	.	Parent=RPRC012583-RA
GL547004	VectorBase	exon	15310	15390	.	-	.	Parent=RPRC012583-RA
GL547004	VectorBase	exon	16230	16319	.	-	.	Parent=RPRC012583-RA
GL547004	VectorBase	exon	17391	17458	.	-	.	Parent=RPRC012583-RA
GL547004	VectorBase	exon	20284	20361	.	-	.	Parent=RPRC012583-RA
GL547004	VectorBase	exon	21999	22065	.	-	.	Parent=RPRC012583-RA
GL547004	VectorBase	CDS	13275	13361	.	-	0	Parent=RPRC012583-RA
GL547004	VectorBase	CDS	13625	13756	.	-	0	Parent=RPRC012583-RA
GL547004	VectorBase	CDS	15310	15390	.	-	0	Parent=RPRC012583-RA
GL547004	VectorBase	CDS	16230	16253	.	-	0	Parent=RPRC012583-RA
GL547028	VectorBase	mRNA	2285	7799	.	-	.	ID=RPRC000636-RA;geneID=RPRC000636
GL547028	VectorBase	exon	2285	2311	.	-	.	Parent=RPRC000636-RA
GL547028	VectorBase	exon	2448	2557	.	-	.	Parent=RPRC000636-RA
GL547028	VectorBase	exon	4483	4502	.	-	.	Parent=RPRC000636-RA
GL547028	VectorBase	exon	7759	7799	.	-	.	Parent=RPRC000636-RA
GL547028	VectorBase	CDS	2285	2311	.	-	0	Parent=RPRC000636-RA
GL547028	VectorBase	CDS	2448	2557	.	-	2	Parent=RPRC000636-RA
GL547028	VectorBase	CDS	4483	4502	.	-	1	Parent=RPRC000636-RA
GL547028	VectorBase	CDS	7759	7799	.	-	0	Parent=RPRC000636-RA
GL547032	VectorBase	mRNA	8825	11605	.	+	.	ID=RPRC004682-RA;geneID=RPRC004682
GL547032	VectorBase	exon	8825	8992	.	+	.	Parent=RPRC004682-RA
GL547032	VectorBase	exon	9417	9712	.	+	.	Parent=RPRC004682-RA
GL547032	VectorBase	exon	11302	11605	.	+	.	Parent=RPRC004682-RA
GL547032	VectorBase	CDS	8825	8992	.	+	0	Parent=RPRC004682-RA
GL547032	VectorBase	CDS	9417	9712	.	+	0	Parent=RPRC004682-RA
GL547032	VectorBase	CDS	11302	11605	.	+	1	Parent=RPRC004682-RA
GL547035	VectorBase	mRNA	3375	3940	.	-	.	ID=RPRC004151-RA;geneID=RPRC004151
GL547035	VectorBase	exon	3375	3617	.	-	.	Parent=RPRC004151-RA
GL547035	VectorBase	exon	3662	3940	.	-	.	Parent=RPRC004151-RA
GL547035	VectorBase	CDS	3375	3617	.	-	0	Parent=RPRC004151-RA
GL547035	VectorBase	CDS	3662	3940	.	-	0	Parent=RPRC004151-RA
GL547036	VectorBase	mRNA	1531	3661	.	-	.	ID=RPRC008119-RA;geneID=RPRC008119
GL547036	VectorBase	exon	1531	1627	.	-	.	Parent=RPRC008119-RA
GL547036	VectorBase	exon	1971	2105	.	-	.	Parent=RPRC008119-RA
GL547036	VectorBase	exon	3588	3661	.	-	.	Parent=RPRC008119-RA
GL547036	VectorBase	CDS	1531	1627	.	-	1	Parent=RPRC008119-RA
GL547036	VectorBase	CDS	1971	2105	.	-	1	Parent=RPRC008119-RA
GL547036	VectorBase	CDS	3588	3589	.	-	0	Parent=RPRC008119-RA
GL547049	VectorBase	mRNA	669	8903	.	-	.	ID=RPRC010486-RA;geneID=RPRC010486
GL547049	VectorBase	exon	669	711	.	-	.	Parent=RPRC010486-RA
GL547049	VectorBase	exon	8851	8903	.	-	.	Parent=RPRC010486-RA
GL547049	VectorBase	CDS	669	711	.	-	1	Parent=RPRC010486-RA
GL547049	VectorBase	CDS	8851	8903	.	-	0	Parent=RPRC010486-RA
GL547066	VectorBase	mRNA	36573	38616	.	-	.	ID=RPRC000637-RA;geneID=RPRC000637
GL547066	VectorBase	exon	36573	36832	.	-	.	Parent=RPRC000637-RA
GL547066	VectorBase	exon	37965	38616	.	-	.	Parent=RPRC000637-RA
GL547066	VectorBase	CDS	36573	36832	.	-	2	Parent=RPRC000637-RA
GL547066	VectorBase	CDS	37965	38616	.	-	0	Parent=RPRC000637-RA
GL547071	VectorBase	mRNA	1584	5070	.	+	.	ID=RPRC004030-RA;geneID=RPRC004030
GL547071	VectorBase	exon	1584	1818	.	+	.	Parent=RPRC004030-RA
GL547071	VectorBase	exon	2849	3018	.	+	.	Parent=RPRC004030-RA
GL547071	VectorBase	exon	4752	5070	.	+	.	Parent=RPRC004030-RA
GL547071	VectorBase	CDS	1665	1818	.	+	0	Parent=RPRC004030-RA
GL547071	VectorBase	CDS	2849	3018	.	+	2	Parent=RPRC004030-RA
GL547071	VectorBase	CDS	4752	4817	.	+	0	Parent=RPRC004030-RA
GL547076	VectorBase	mRNA	9456	10202	.	+	.	ID=RPRC002248-RA;geneID=RPRC002248
GL547076	VectorBase	exon	9456	9558	.	+	.	Parent=RPRC002248-RA
GL547076	VectorBase	exon	9988	10202	.	+	.	Parent=RPRC002248-RA
GL547076	VectorBase	CDS	9456	9558	.	+	0	Parent=RPRC002248-RA
GL547076	VectorBase	CDS	9988	10202	.	+	2	Parent=RPRC002248-RA
GL547081	VectorBase	mRNA	13097	15487	.	-	.	ID=RPRC007706-RA;geneID=RPRC007706
GL547081	VectorBase	exon	13097	13255	.	-	.	Parent=RPRC007706-RA
GL547081	VectorBase	exon	13511	13657	.	-	.	Parent=RPRC007706-RA
GL547081	VectorBase	exon	14998	15168	.	-	.	Parent=RPRC007706-RA
GL547081	VectorBase	exon	15255	15487	.	-	.	Parent=RPRC007706-RA
GL547081	VectorBase	CDS	13097	13255	.	-	0	Parent=RPRC007706-RA
GL547081	VectorBase	CDS	13511	13657	.	-	0	Parent=RPRC007706-RA
GL547081	VectorBase	CDS	14998	15168	.	-	0	Parent=RPRC007706-RA
GL547081	VectorBase	CDS	15255	15473	.	-	0	Parent=RPRC007706-RA
GL547081	VectorBase	mRNA	16132	17863	.	-	.	ID=RPRC007705-RA;geneID=RPRC007705
GL547081	VectorBase	exon	16132	16272	.	-	.	Parent=RPRC007705-RA
GL547081	VectorBase	exon	16349	16542	.	-	.	Parent=RPRC007705-RA
GL547081	VectorBase	exon	16662	16782	.	-	.	Parent=RPRC007705-RA
GL547081	VectorBase	exon	17774	17863	.	-	.	Parent=RPRC007705-RA
GL547081	VectorBase	CDS	16150	16272	.	-	0	Parent=RPRC007705-RA
GL547081	VectorBase	CDS	16349	16542	.	-	2	Parent=RPRC007705-RA
GL547081	VectorBase	CDS	16662	16782	.	-	0	Parent=RPRC007705-RA
GL547081	VectorBase	CDS	17774	17863	.	-	0	Parent=RPRC007705-RA
GL547082	VectorBase	mRNA	19311	19472	.	-	.	ID=RPRC014540-RA;geneID=RPRC014540
GL547082	VectorBase	exon	19311	19472	.	-	.	Parent=RPRC014540-RA
GL547082	VectorBase	CDS	19311	19472	.	-	0	Parent=RPRC014540-RA
GL547115	VectorBase	mRNA	26713	36607	.	+	.	ID=RPRC010409-RA;geneID=RPRC010409
GL547115	VectorBase	exon	26713	26912	.	+	.	Parent=RPRC010409-RA
GL547115	VectorBase	exon	27232	27397	.	+	.	Parent=RPRC010409-RA
GL547115	VectorBase	exon	27685	27906	.	+	.	Parent=RPRC010409-RA
GL547115	VectorBase	exon	29182	29529	.	+	.	Parent=RPRC010409-RA
GL547115	VectorBase	exon	30525	30797	.	+	.	Parent=RPRC010409-RA
GL547115	VectorBase	exon	31178	31429	.	+	.	Parent=RPRC010409-RA
GL547115	VectorBase	exon	31434	31452	.	+	.	Parent=RPRC010409-RA
GL547115	VectorBase	exon	31534	31746	.	+	.	Parent=RPRC010409-RA
GL547115	VectorBase	exon	32449	32554	.	+	.	Parent=RPRC010409-RA
GL547115	VectorBase	exon	32638	32856	.	+	.	Parent=RPRC010409-RA
GL547115	VectorBase	exon	34312	34382	.	+	.	Parent=RPRC010409-RA
GL547115	VectorBase	exon	36423	36607	.	+	.	Parent=RPRC010409-RA
GL547115	VectorBase	CDS	26713	26912	.	+	0	Parent=RPRC010409-RA
GL547115	VectorBase	CDS	27232	27397	.	+	1	Parent=RPRC010409-RA
GL547115	VectorBase	CDS	27685	27906	.	+	0	Parent=RPRC010409-RA
GL547115	VectorBase	CDS	29182	29529	.	+	0	Parent=RPRC010409-RA
GL547115	VectorBase	CDS	30525	30797	.	+	0	Parent=RPRC010409-RA
GL547115	VectorBase	CDS	31178	31429	.	+	0	Parent=RPRC010409-RA
GL547115	VectorBase	CDS	31434	31452	.	+	0	Parent=RPRC010409-RA
GL547115	VectorBase	CDS	31534	31746	.	+	2	Parent=RPRC010409-RA
GL547115	VectorBase	CDS	32449	32554	.	+	2	Parent=RPRC010409-RA
GL547115	VectorBase	CDS	32638	32856	.	+	1	Parent=RPRC010409-RA
GL547115	VectorBase	CDS	34312	34382	.	+	1	Parent=RPRC010409-RA
GL547115	VectorBase	CDS	36423	36607	.	+	2	Parent=RPRC010409-RA
GL547115	VectorBase	mRNA	40420	62323	.	+	.	ID=RPRC000638-RA;geneID=RPRC000638
GL547115	VectorBase	exon	40420	40519	.	+	.	Parent=RPRC000638-RA
GL547115	VectorBase	exon	44704	44808	.	+	.	Parent=RPRC000638-RA
GL547115	VectorBase	exon	45697	46068	.	+	.	Parent=RPRC000638-RA
GL547115	VectorBase	exon	46736	46985	.	+	.	Parent=RPRC000638-RA
GL547115	VectorBase	exon	47791	47965	.	+	.	Parent=RPRC000638-RA
GL547115	VectorBase	exon	49159	49561	.	+	.	Parent=RPRC000638-RA
GL547115	VectorBase	exon	50222	50354	.	+	.	Parent=RPRC000638-RA
GL547115	VectorBase	exon	51899	51954	.	+	.	Parent=RPRC000638-RA
GL547115	VectorBase	exon	59381	59423	.	+	.	Parent=RPRC000638-RA
GL547115	VectorBase	exon	62317	62323	.	+	.	Parent=RPRC000638-RA
GL547115	VectorBase	CDS	40420	40519	.	+	0	Parent=RPRC000638-RA
GL547115	VectorBase	CDS	44704	44808	.	+	2	Parent=RPRC000638-RA
GL547115	VectorBase	CDS	45697	46068	.	+	2	Parent=RPRC000638-RA
GL547115	VectorBase	CDS	46736	46985	.	+	2	Parent=RPRC000638-RA
GL547115	VectorBase	CDS	47791	47965	.	+	1	Parent=RPRC000638-RA
GL547115	VectorBase	CDS	49159	49561	.	+	0	Parent=RPRC000638-RA
GL547115	VectorBase	CDS	50222	50354	.	+	2	Parent=RPRC000638-RA
GL547115	VectorBase	CDS	51899	51954	.	+	1	Parent=RPRC000638-RA
GL547115	VectorBase	CDS	59381	59423	.	+	2	Parent=RPRC000638-RA
GL547115	VectorBase	CDS	62317	62323	.	+	1	Parent=RPRC000638-RA
GL547118	VectorBase	mRNA	2327	3310	.	-	.	ID=RPRC007306-RA;geneID=RPRC007306
GL547118	VectorBase	exon	2327	3310	.	-	.	Parent=RPRC007306-RA
GL547118	VectorBase	CDS	2327	3310	.	-	0	Parent=RPRC007306-RA
GL547131	VectorBase	mRNA	3300	5006	.	-	.	ID=RPRC009896-RA;geneID=RPRC009896
GL547131	VectorBase	exon	3300	3751	.	-	.	Parent=RPRC009896-RA
GL547131	VectorBase	exon	4389	4598	.	-	.	Parent=RPRC009896-RA
GL547131	VectorBase	exon	4885	5006	.	-	.	Parent=RPRC009896-RA
GL547131	VectorBase	CDS	3359	3751	.	-	0	Parent=RPRC009896-RA
GL547131	VectorBase	CDS	4389	4598	.	-	0	Parent=RPRC009896-RA
GL547131	VectorBase	CDS	4885	4992	.	-	0	Parent=RPRC009896-RA
GL547131	VectorBase	mRNA	17754	20813	.	-	.	ID=RPRC009895-RA;geneID=RPRC009895
GL547131	VectorBase	exon	17754	18134	.	-	.	Parent=RPRC009895-RA
GL547131	VectorBase	exon	20123	20290	.	-	.	Parent=RPRC009895-RA
GL547131	VectorBase	exon	20718	20813	.	-	.	Parent=RPRC009895-RA
GL547131	VectorBase	CDS	17754	18134	.	-	0	Parent=RPRC009895-RA
GL547131	VectorBase	CDS	20123	20290	.	-	0	Parent=RPRC009895-RA
GL547131	VectorBase	CDS	20718	20762	.	-	0	Parent=RPRC009895-RA
GL547131	VectorBase	mRNA	31528	34354	.	-	.	ID=RPRC009897-RA;geneID=RPRC009897
GL547131	VectorBase	exon	31528	32190	.	-	.	Parent=RPRC009897-RA
GL547131	VectorBase	exon	34282	34354	.	-	.	Parent=RPRC009897-RA
GL547131	VectorBase	CDS	31528	32190	.	-	0	Parent=RPRC009897-RA
GL547131	VectorBase	CDS	34282	34323	.	-	0	Parent=RPRC009897-RA
GL547131	VectorBase	mRNA	39260	43185	.	-	.	ID=RPRC009898-RA;geneID=RPRC009898
GL547131	VectorBase	exon	39260	39916	.	-	.	Parent=RPRC009898-RA
GL547131	VectorBase	exon	43106	43185	.	-	.	Parent=RPRC009898-RA
GL547131	VectorBase	CDS	39260	39916	.	-	0	Parent=RPRC009898-RA
GL547131	VectorBase	CDS	43106	43147	.	-	0	Parent=RPRC009898-RA
GL547138	VectorBase	gene	726	810	.	+	.	ID=RPRC016145;geneID=RPRC016145
GL547138	VectorBase	tRNA_pseudogene	726	810	.	+	.	ID=RPRC016145-RA;geneID=RPRC016145-RA
GL547138	VectorBase	exon	726	810	.	+	.	Parent=RPRC016145-RA
GL547151	VectorBase	mRNA	2084	3065	.	+	.	ID=RPRC004402-RA;geneID=RPRC004402
GL547151	VectorBase	exon	2084	2108	.	+	.	Parent=RPRC004402-RA
GL547151	VectorBase	exon	2707	3065	.	+	.	Parent=RPRC004402-RA
GL547151	VectorBase	CDS	2084	2108	.	+	0	Parent=RPRC004402-RA
GL547151	VectorBase	CDS	2707	3065	.	+	2	Parent=RPRC004402-RA
GL547151	VectorBase	mRNA	7922	11000	.	-	.	ID=RPRC004399-RA;geneID=RPRC004399
GL547151	VectorBase	exon	7922	8095	.	-	.	Parent=RPRC004399-RA
GL547151	VectorBase	exon	8169	8305	.	-	.	Parent=RPRC004399-RA
GL547151	VectorBase	exon	8538	8652	.	-	.	Parent=RPRC004399-RA
GL547151	VectorBase	exon	9348	9498	.	-	.	Parent=RPRC004399-RA
GL547151	VectorBase	exon	10122	10235	.	-	.	Parent=RPRC004399-RA
GL547151	VectorBase	exon	10886	11000	.	-	.	Parent=RPRC004399-RA
GL547151	VectorBase	CDS	7966	8095	.	-	1	Parent=RPRC004399-RA
GL547151	VectorBase	CDS	8169	8305	.	-	0	Parent=RPRC004399-RA
GL547151	VectorBase	CDS	8538	8652	.	-	1	Parent=RPRC004399-RA
GL547151	VectorBase	CDS	9348	9498	.	-	2	Parent=RPRC004399-RA
GL547151	VectorBase	CDS	10122	10235	.	-	2	Parent=RPRC004399-RA
GL547151	VectorBase	CDS	10886	11000	.	-	0	Parent=RPRC004399-RA
GL547151	VectorBase	mRNA	12507	15310	.	-	.	ID=RPRC004396-RA;geneID=RPRC004396
GL547151	VectorBase	exon	12507	12680	.	-	.	Parent=RPRC004396-RA
GL547151	VectorBase	exon	14665	14849	.	-	.	Parent=RPRC004396-RA
GL547151	VectorBase	exon	14970	15057	.	-	.	Parent=RPRC004396-RA
GL547151	VectorBase	exon	15248	15310	.	-	.	Parent=RPRC004396-RA
GL547151	VectorBase	CDS	12507	12680	.	-	0	Parent=RPRC004396-RA
GL547151	VectorBase	CDS	14665	14849	.	-	2	Parent=RPRC004396-RA
GL547151	VectorBase	CDS	14970	15027	.	-	0	Parent=RPRC004396-RA
GL547171	VectorBase	mRNA	6996	7557	.	+	.	ID=RPRC011109-RA;geneID=RPRC011109
GL547171	VectorBase	exon	6996	7069	.	+	.	Parent=RPRC011109-RA
GL547171	VectorBase	exon	7530	7557	.	+	.	Parent=RPRC011109-RA
GL547171	VectorBase	CDS	6996	7069	.	+	0	Parent=RPRC011109-RA
GL547171	VectorBase	CDS	7530	7557	.	+	1	Parent=RPRC011109-RA
GL547171	VectorBase	mRNA	35012	41193	.	-	.	ID=RPRC011107-RA;geneID=RPRC011107
GL547171	VectorBase	exon	35012	35056	.	-	.	Parent=RPRC011107-RA
GL547171	VectorBase	exon	36455	36661	.	-	.	Parent=RPRC011107-RA
GL547171	VectorBase	exon	37809	37999	.	-	.	Parent=RPRC011107-RA
GL547171	VectorBase	exon	39371	39454	.	-	.	Parent=RPRC011107-RA
GL547171	VectorBase	exon	41052	41193	.	-	.	Parent=RPRC011107-RA
GL547171	VectorBase	CDS	35012	35056	.	-	0	Parent=RPRC011107-RA
GL547171	VectorBase	CDS	36455	36661	.	-	0	Parent=RPRC011107-RA
GL547171	VectorBase	CDS	37809	37999	.	-	2	Parent=RPRC011107-RA
GL547171	VectorBase	CDS	39371	39454	.	-	2	Parent=RPRC011107-RA
GL547171	VectorBase	CDS	41052	41193	.	-	0	Parent=RPRC011107-RA
GL547174	VectorBase	mRNA	6526	7920	.	+	.	ID=RPRC002518-RA;geneID=RPRC002518
GL547174	VectorBase	exon	6526	7920	.	+	.	Parent=RPRC002518-RA
GL547174	VectorBase	CDS	6526	7920	.	+	0	Parent=RPRC002518-RA
GL547184	VectorBase	mRNA	3230	13723	.	-	.	ID=RPRC014003-RA;geneID=RPRC014003
GL547184	VectorBase	exon	3230	3598	.	-	.	Parent=RPRC014003-RA
GL547184	VectorBase	exon	7963	8123	.	-	.	Parent=RPRC014003-RA
GL547184	VectorBase	exon	8224	8540	.	-	.	Parent=RPRC014003-RA
GL547184	VectorBase	exon	10293	10471	.	-	.	Parent=RPRC014003-RA
GL547184	VectorBase	exon	10537	10726	.	-	.	Parent=RPRC014003-RA
GL547184	VectorBase	exon	10803	11040	.	-	.	Parent=RPRC014003-RA
GL547184	VectorBase	exon	12488	13173	.	-	.	Parent=RPRC014003-RA
GL547184	VectorBase	exon	13646	13723	.	-	.	Parent=RPRC014003-RA
GL547184	VectorBase	CDS	3465	3598	.	-	2	Parent=RPRC014003-RA
GL547184	VectorBase	CDS	7963	8123	.	-	1	Parent=RPRC014003-RA
GL547184	VectorBase	CDS	8224	8540	.	-	0	Parent=RPRC014003-RA
GL547184	VectorBase	CDS	10293	10471	.	-	2	Parent=RPRC014003-RA
GL547184	VectorBase	CDS	10537	10726	.	-	0	Parent=RPRC014003-RA
GL547184	VectorBase	CDS	10803	11040	.	-	1	Parent=RPRC014003-RA
GL547184	VectorBase	CDS	12488	13173	.	-	0	Parent=RPRC014003-RA
GL547184	VectorBase	CDS	13646	13723	.	-	0	Parent=RPRC014003-RA
GL547196	VectorBase	mRNA	23929	25578	.	-	.	ID=RPRC004481-RA;geneID=RPRC004481
GL547196	VectorBase	exon	23929	25578	.	-	.	Parent=RPRC004481-RA
GL547196	VectorBase	CDS	23929	25578	.	-	0	Parent=RPRC004481-RA
GL547196	VectorBase	mRNA	37334	42242	.	+	.	ID=RPRC004477-RA;geneID=RPRC004477
GL547196	VectorBase	exon	37334	37527	.	+	.	Parent=RPRC004477-RA
GL547196	VectorBase	exon	37598	37772	.	+	.	Parent=RPRC004477-RA
GL547196	VectorBase	exon	38490	38554	.	+	.	Parent=RPRC004477-RA
GL547196	VectorBase	exon	39267	39369	.	+	.	Parent=RPRC004477-RA
GL547196	VectorBase	exon	39961	40088	.	+	.	Parent=RPRC004477-RA
[truncated: 199,092 more rows]
