# Supplementary material for: The molecular sensory machinery of a Chagas disease vector: expression changes through imaginal moult and sexually dimorphic features
Source: Sci Rep. 2017 Jan 6;7:40049. doi: 10.1038/srep40049 (PMC5216343; doi:10.1038/srep40049)
Supplement: Supplementary DataSet 3 [file srep40049-s4.zip › TableS4.txt]

test_id	gene_id	gene	locus	sample_1	sample_2	status	value_1	value_2	log2(fold_change)	test_stat	p_value	q_value	significant
XLOC_000001	XLOC_000001	RPRC004465	GL545284:853-1261	female	male	OK	0.835815	3.02821	1.85721	1.50739	0.1712	0.722463	no
XLOC_000002	XLOC_000002	RPRC012686	GL545297:22-1591	female	male	NOTEST	0.0193524	0	-inf	0	1	1	no
XLOC_000003	XLOC_000003	RPRC002292	GL545305:15147-23211	female	male	OK	16.9501	24.2424	0.516239	0.654322	0.50945	0.889159	no
XLOC_000004	XLOC_000004	RPRC004347	GL545310:398-917	female	male	OK	0	0.288589	inf	-nan	0.02295	0.400381	no
XLOC_000005	XLOC_000005	RPRC002191	GL545311:6338-6500	female	male	NOTEST	0	0	0	0	1	1	no
XLOC_000006	XLOC_000006	RPRC002173	GL545332:3480-3564	female	male	NOTEST	0	0	0	0	1	1	no
XLOC_000007	XLOC_000007	RPRC003983	GL545354:5461-5821	female	male	OK	0.340696	0	-inf	-nan	0.06795	0.517056	no
XLOC_000008	XLOC_000008	RPRC000621	GL545365:1626-16165	female	male	OK	1.13394	5.58959	2.3014	2.4673	0.02095	0.400381	no
XLOC_000009	XLOC_000009	RPRC012455	GL545365:36690-42908	female	male	OK	43.3203	39.1448	-0.146221	-0.218155	0.823	0.962344	no
XLOC_000010	XLOC_000010	RPRC000622	GL545366:312-1650	female	male	OK	1.29408	2.57643	0.993446	1.03302	0.30595	0.817369	no
XLOC_000011	XLOC_000011	RPRC011903	GL545366:8062-14976	female	male	OK	108.227	68.0156	-0.670121	-1.03358	0.2989	0.811553	no
XLOC_000012	XLOC_000012	RPRC017031	GL545384:36673-36749	female	male	NOTEST	0	0	0	0	1	1	no
XLOC_000013	XLOC_000013	RPRC013913	GL545385:16001-22048	female	male	OK	0.315472	0.218775	-0.528064	-0.396979	0.70165	0.941443	no
XLOC_000014	XLOC_000014	RPRC004280	GL545427:116-734	female	male	NOTEST	0	0	0	0	1	1	no
XLOC_000015	XLOC_000015	RPRC014006	GL545441:1615-9002	female	male	NOTEST	0	0	0	0	1	1	no
XLOC_000016	XLOC_000016	RPRC002783	GL545452:9835-10981	female	male	OK	0.441414	0.800848	0.859397	0.802396	0.4402	0.868745	no
XLOC_000017	XLOC_000017	RPRC002782	GL545452:40410-44068	female	male	OK	3.55147	3.04798	-0.220561	-0.217159	0.82905	0.963207	no
XLOC_000018	XLOC_000018	RPRC004429	GL545453:13510-32057	female	male	OK	29.8586	23.0993	-0.3703	-0.548461	0.5671	0.908699	no
XLOC_000019	XLOC_000019	RPRC016731	GL545453:74629-74744	female	male	OK	0	5.71734	inf	-nan	0.05645	0.504578	no
XLOC_000020	XLOC_000020	RPRC000623	GL545453:9241-9568	female	male	NOTEST	0	0.194251	inf	0	1	1	no
XLOC_000021	XLOC_000021	RPRC004419	GL545453:64619-72870	female	male	OK	1.4354	2.8902	1.00971	1.04653	0.29345	0.811517	no
XLOC_000022	XLOC_000022	RPRC004454	GL545483:998-2205	female	male	NOTEST	0	0	0	0	1	1	no
XLOC_000023	XLOC_000023	RPRC012480	GL545488:467-779	female	male	NOTEST	0	0	0	0	1	1	no
XLOC_000024	XLOC_000024	RPRC015810	GL545501:4906-4990	female	male	NOTEST	0	0	0	0	1	1	no
XLOC_000025	XLOC_000025	RPRC017208	GL545510:4455-4520	female	male	NOTEST	0	0	0	0	1	1	no
XLOC_000026	XLOC_000026	RPRC009972	GL545516:8655-11644	female	male	NOTEST	0	0	0	0	1	1	no
XLOC_000027	XLOC_000027	RPRC009974	GL545516:12-288	female	male	OK	0	0.610798	inf	-nan	0.07135	0.521989	no
XLOC_000028	XLOC_000028	RPRC009973	GL545516:4395-7573	female	male	NOTEST	0	0	0	0	1	1	no
XLOC_000029	XLOC_000029	RPRC003353	GL545531:148-1598	female	male	NOTEST	0	0	0	0	1	1	no
XLOC_000030	XLOC_000030	RPRC004282	GL545536:4791-7235	female	male	OK	7.66869	12.1465	0.663488	0.800762	0.41995	0.863807	no
XLOC_000031	XLOC_000031	RPRC004293	GL545536:7456-8326	female	male	OK	3.77763	10.7406	1.50753	1.46985	0.1676	0.718321	no
XLOC_000032	XLOC_000032	RPRC004284	GL545536:9609-13906	female	male	NOTEST	0.148371	0.116871	-0.344285	0	1	1	no
XLOC_000033	XLOC_000033	RPRC007132	GL545539:5264-8184	female	male	OK	47.961	31.6436	-0.599948	-0.781179	0.4289	0.866359	no
XLOC_000034	XLOC_000034	RPRC007140	GL545539:10296-11256	female	male	OK	32.7625	29.2688	-0.16268	-0.182325	0.8558	0.968074	no
XLOC_000035	XLOC_000035	CSP17	GL545539:16038-21909	female	male	OK	1755.64	990.61	-0.82561	-1.14928	0.25925	0.794114	no
XLOC_000036	XLOC_000036	RPRC011032	GL545570:878-995	female	male	OK	0	14.8995	inf	-nan	0.04745	0.504578	no
XLOC_000037	XLOC_000037	RPRC014091	GL545579:9510-10282	female	male	NOTEST	0	0	0	0	1	1	no
XLOC_000038	XLOC_000038	RPRC012806	GL545581:28551-30978	female	male	NOTEST	0	0	0	0	1	1	no
XLOC_000039	XLOC_000039	RPRC009418	GL545586:47-236	female	male	OK	4.4759	14.0477	1.65009	1.25018	0.232	0.774136	no
XLOC_000040	XLOC_000040	RPRC014582	GL545589:275-431	female	male	NOTEST	0	0	0	0	1	1	no
XLOC_000041	XLOC_000041	RPRC015879	GL545595:23446-23568	female	male	NOTEST	0	0	0	0	1	1	no
XLOC_000042	XLOC_000042	RPRC016810	GL545595:24452-24574	female	male	NOTEST	0	0	0	0	1	1	no
XLOC_000043	XLOC_000043	RPRC004121	GL545595:2587-3220	female	male	NOTEST	0	0	0	0	1	1	no
XLOC_000044	XLOC_000044	RPRC011815	GL545596:3641-3773	female	male	OK	0	3.59659	inf	-nan	0.05645	0.504578	no
XLOC_000045	XLOC_000045	RPRC016693	GL545613:44578-44651	female	male	NOTEST	0	0	0	0	1	1	no
XLOC_000046	XLOC_000046	RPRC011749	GL545617:22948-36165	female	male	NOTEST	0	0	0	0	1	1	no
XLOC_000047	XLOC_000047	RPRC011213	GL545619:4644-11180	female	male	OK	77.9315	55.6263	-0.48644	-0.712173	0.48235	0.878403	no
XLOC_000048	XLOC_000048	RPRC011217	GL545619:633-3543	female	male	OK	72.9553	68.3778	-0.0934838	-0.133856	0.89425	0.976177	no
XLOC_000049	XLOC_000049	RPRC000624	GL545619:46208-51469	female	male	OK	17.76	21.0962	0.248349	0.353677	0.7306	0.949206	no
XLOC_000050	XLOC_000050	RPRC009662	GL545626:75-465	female	male	NOTEST	0	0	0	0	1	1	no
XLOC_000051	XLOC_000051	RPRC002393	GL545639:687-864	female	male	OK	598.422	295.748	-1.0168	-1.27208	0.193	0.74147	no
XLOC_000052	XLOC_000052	RPRC011315	GL545646:1509-3466	female	male	NOTEST	0	0	0	0	1	1	no
XLOC_000053	XLOC_000053	RPRC012747	GL545650:253-1137	female	male	NOTEST	0	0	0	0	1	1	no
XLOC_000054	XLOC_000054	RPRC012744	GL545650:20265-23594	female	male	OK	0.291175	3.63771	3.64307	2.70288	0.0879	0.572225	no
XLOC_000055	XLOC_000055	RPRC003523	GL545661:2642-3879	female	male	OK	43.7129	25.9708	-0.75117	-0.937483	0.32945	0.828214	no
XLOC_000056	XLOC_000056	RPRC003139	GL545669:1234-1351	female	male	NOTEST	0	0	0	0	1	1	no
XLOC_000057	XLOC_000057	RPRC013022	GL545671:68-623	female	male	OK	0.60238	0.751816	0.319706	0.23964	0.8377	0.965322	no
XLOC_000058	XLOC_000058	RPRC010850	GL545673:660-1083	female	male	OK	0.914006	6.26083	2.77608	2.4702	0.0361	0.474572	no
XLOC_000059	XLOC_000059	RPRC004063	GL545674:636-1044	female	male	OK	0.589396	3.64412	2.62826	2.16903	0.06445	0.512662	no
XLOC_000060	XLOC_000060	RPRC016352	GL545684:6401-6485	female	male	NOTEST	0	0	0	0	1	1	no
XLOC_000061	XLOC_000061	RPRC016474	GL545685:589-662	female	male	NOTEST	0	0	0	0	1	1	no
XLOC_000062	XLOC_000062	RPRC012680	GL545691:128-194	female	male	NOTEST	0	0	0	0	1	1	no
XLOC_000063	XLOC_000063	RPRC006200	GL545694:6265-6998	female	male	OK	0.389122	0.611339	0.651749	0.500607	0.63225	0.928767	no
XLOC_000064	XLOC_000064	RPRC004297	GL545725:2771-3932	female	male	OK	0.159037	0.364325	1.19586	0.939162	0.3731	0.849677	no
XLOC_000065	XLOC_000065	RPRC006449	GL545733:800-3838	female	male	OK	0.249802	0.507424	1.02241	0.698574	0.4594	0.874363	no
XLOC_000066	XLOC_000066	RPRC014785	GL545749:3288-4526	female	male	OK	41.1607	46.5067	0.176168	0.254965	0.7901	0.959469	no
XLOC_000067	XLOC_000067	RPRC014784	GL545749:5031-6373	female	male	OK	22.8696	34.8096	0.606055	0.818171	0.3984	0.858474	no
XLOC_000068	XLOC_000068	RPRC004340	GL545762:1018-1336	female	male	NOTEST	0	0	0	0	1	1	no
XLOC_000069	XLOC_000069	RPRC010785	GL545786:3438-24067	female	male	OK	1.55175	3.4526	1.15378	1.23109	0.21965	0.76477	no
XLOC_000070	XLOC_000070	RPRC003322	GL545790:2653-7951	female	male	NOTEST	0	0	0	0	1	1	no
XLOC_000071	XLOC_000071	RPRC003326	GL545790:60-450	female	male	OK	2.89328	6.02755	1.05887	1.02032	0.33265	0.830277	no
XLOC_000072	XLOC_000072	RPRC003325	GL545790:28911-29391	female	male	NOTEST	0	0	0	0	1	1	no
XLOC_000073	XLOC_000073	RPRC003323	GL545790:30517-32324	female	male	OK	0.747342	1.83962	1.29957	0.967529	0.3565	0.840181	no
XLOC_000074	XLOC_000074	RPRC007159	GL545796:1235-12333	female	male	OK	85.7843	106.113	0.306811	0.46581	0.64045	0.931206	no
XLOC_000075	XLOC_000075	RPRC007157	GL545796:15667-19779	female	male	OK	230.004	126.276	-0.865084	-1.30921	0.17365	0.723387	no
XLOC_000076	XLOC_000076	RPRC003579	GL545798:647-806	female	male	NOTEST	0	0	0	0	1	1	no
XLOC_000077	XLOC_000077	RPRC008792	GL545814:1436-2030	female	male	OK	27.8564	22.0374	-0.33805	-0.335208	0.74275	0.951677	no
XLOC_000078	XLOC_000078	RPRC006401	GL545830:3936-5136	female	male	OK	0.0937646	0.259556	1.46893	1.02416	0.34725	0.835701	no
XLOC_000079	XLOC_000079	RPRC006404	GL545830:77-3296	female	male	OK	0.518759	1.36109	1.39163	1.30823	0.21165	0.761718	no
XLOC_000080	XLOC_000080	RPRC008878	GL545831:10541-13502	female	male	OK	0.706366	0	-inf	-nan	0.06185	0.504578	no
XLOC_000081	XLOC_000081	RPRC006207	GL545842:810-20092	female	male	OK	2.45897	3.53434	0.523384	0.487065	0.63665	0.930228	no
XLOC_000082	XLOC_000082	RPRC006769	GL545850:7258-7660	female	male	OK	0	0.700145	inf	-nan	0.00855	0.267054	no
XLOC_000083	XLOC_000083	RPRC013932	GL545861:22563-23156	female	male	OK	105.59	70.903	-0.574559	-0.785469	0.4355	0.868745	no
XLOC_000084	XLOC_000084	RPRC010884	GL545865:783-1281	female	male	OK	28.6457	12.6451	-1.17974	-1.1487	0.2765	0.804802	no
XLOC_000085	XLOC_000085	RPRC002250	GL545868:2001-2640	female	male	OK	0.409572	0.86302	1.07528	0.87417	0.3988	0.858474	no
XLOC_000086	XLOC_000086	RPRC014033	GL545871:881-1028	female	male	NOTEST	0	0	0	0	1	1	no
XLOC_000087	XLOC_000087	RPRC016206	GL545879:1704-1787	female	male	NOTEST	0	0	0	0	1	1	no
XLOC_000088	XLOC_000088	RPRC015871	GL545897:9143-9227	female	male	NOTEST	0	0	0	0	1	1	no
XLOC_000089	XLOC_000089	RPRC010723	GL545934:6603-9031	female	male	NOTEST	0	0	0	0	1	1	no
XLOC_000090	XLOC_000090	RPRC012490	GL545938:1519-3110	female	male	NOTEST	0	0	0	0	1	1	no
XLOC_000091	XLOC_000091	RPRC013940	GL545944:44-797	female	male	NOTEST	0	0	0	0	1	1	no
XLOC_000092	XLOC_000092	RPRC016915	GL545966:8039-8125	female	male	NOTEST	0	0	0	0	1	1	no
XLOC_000093	XLOC_000093	RPRC012497	GL545970:0-5762	female	male	OK	0.561476	0.663569	0.241022	0.180661	0.8654	0.969836	no
XLOC_000094	XLOC_000094	RPRC002296	GL545988:17096-21321	female	male	OK	50.3178	16.3656	-1.6204	-1.56011	0.1403	0.691302	no
XLOC_000095	XLOC_000095	RPRC009773	GL546001:683-758	female	male	NOTEST	0	0	0	0	1	1	no
XLOC_000096	XLOC_000096	RPRC003984	GL546022:1048-1156	female	male	OK	0	6.76921	inf	-nan	0.05645	0.504578	no
XLOC_000097	XLOC_000097	RPRC000308	GL546042:2-5171	female	male	OK	1.10431	1.20487	0.125727	0.123542	0.90335	0.978642	no
XLOC_000098	XLOC_000098	RPRC013549	GL546047:8382-8802	female	male	NOTEST	0	0	0	0	1	1	no
XLOC_000099	XLOC_000099	RPRC013550	GL546047:6477-8075	female	male	NOTEST	0.0576469	0	-inf	0	1	1	no
XLOC_000100	XLOC_000100	RPRC015082	GL546089:12986-20017	female	male	NOTEST	0.0492507	0.0717675	0.543187	0	1	1	no
XLOC_000101	XLOC_000101	RPRC015079	GL546089:21686-28621	female	male	NOTEST	0	0.0487866	inf	0	1	1	no
XLOC_000102	XLOC_000102	RPRC015076	GL546089:30548-37855	female	male	NOTEST	0	0.0774634	inf	0	1	1	no
XLOC_000103	XLOC_000103	RPRC009709	GL546101:53460-70048	female	male	OK	30.5239	50.3813	0.722946	1.11253	0.2614	0.795182	no
XLOC_000104	XLOC_000104	RPRC013432	GL546102:1165-1396	female	male	OK	86.4567	49.2233	-0.812634	-0.848523	0.4127	0.861665	no
XLOC_000105	XLOC_000105	RPRC012101	GL546104:11578-39492	female	male	OK	1367.19	1321.55	-0.0489803	-0.0507428	0.95985	0.989552	no
XLOC_000106	XLOC_000106	RPRC011209	GL546105:257-407	female	male	NOTEST	0	0	0	0	1	1	no
XLOC_000107	XLOC_000107	RPRC011208	GL546105:662-923	female	male	NOTEST	0	0	0	0	1	1	no
XLOC_000108	XLOC_000108	RPRC000625	GL546114:4344-23540	female	male	NOTEST	0.0715406	0.0513199	-0.479245	0	1	1	no
XLOC_000109	XLOC_000109	RPRC008848	GL546123:94-1558	female	male	NOTEST	0	0	0	0	1	1	no
XLOC_000110	XLOC_000110	RPRC000489	GL546146:1323-6128	female	male	OK	4.07195	9.0102	1.14584	1.44841	0.155	0.706945	no
XLOC_000111	XLOC_000111	RPRC000626	GL546159:1917-3279	female	male	NOTEST	0	0.0508152	inf	0	1	1	no
XLOC_000112	XLOC_000112	RPRC006921	GL546159:4700-5168	female	male	NOTEST	0	0	0	0	1	1	no
XLOC_000113	XLOC_000113	RPRC000627	GL546159:5947-7129	female	male	NOTEST	0	0	0	0	1	1	no
XLOC_000114	XLOC_000114	RPRC006369	GL546167:22459-23898	female	male	OK	0.128879	0.550187	2.0939	1.41678	0.2173	0.7642	no
XLOC_000115	XLOC_000115	RPRC006308	GL546167:12110-16994	female	male	OK	2.96939	9.17838	1.62807	1.98553	0.06005	0.504578	no
XLOC_000116	XLOC_000116	RPRC006370	GL546167:19302-20402	female	male	OK	2.76894	0.54731	-2.3389	-1.04439	0.18855	0.736428	no
XLOC_000117	XLOC_000117	RPRC000628	GL546172:140-1382	female	male	NOTEST	0	0	0	0	1	1	no
XLOC_000118	XLOC_000118	RPRC006160	GL546178:4644-11671	female	male	OK	4.09881	6.15626	0.58685	0.747147	0.45275	0.871536	no
XLOC_000119	XLOC_000119	RPRC006155	GL546178:12112-13858	female	male	OK	9.92713	10.9559	0.142261	0.160701	0.8779	0.973852	no
XLOC_000120	XLOC_000120	RPRC006156	GL546178:16106-19344	female	male	OK	11.9552	9.72884	-0.297294	-0.365116	0.7139	0.944588	no
XLOC_000121	XLOC_000121	RPRC015534	GL546178:41904-41988	female	male	NOTEST	0	0	0	0	1	1	no
XLOC_000122	XLOC_000122	-	GL546178:67883-68176	female	male	NOTEST	0	0	0	0	1	1	no
XLOC_000123	XLOC_000123	RPRC000629	GL546179:54784-55105	female	male	OK	0	0.440404	inf	-nan	0.07135	0.521989	no
XLOC_000124	XLOC_000124	RPRC012851	GL546181:708-1776	female	male	OK	4.01942	3.01067	-0.416899	-0.393776	0.695	0.940406	no
XLOC_000125	XLOC_000125	RPRC009245	GL546192:4299-5880	female	male	OK	2630.25	1309.6	-1.00607	-1.3376	0.18105	0.730662	no
XLOC_000126	XLOC_000126	RPRC009246	GL546192:2365-3977	female	male	OK	6.59162	9.22158	0.484381	0.607065	0.5292	0.897257	no
XLOC_000127	XLOC_000127	RPRC007040	GL546200:878-1805	female	male	NOTEST	0.0686219	0.0336986	-1.02598	0	1	1	no
XLOC_000128	XLOC_000128	RPRC008298	GL546206:418-886	female	male	OK	368.817	282.854	-0.382849	-0.599061	0.5358	0.898427	no
XLOC_000129	XLOC_000129	RPRC008295	GL546206:26939-28508	female	male	NOTEST	0	0	0	0	1	1	no
XLOC_000130	XLOC_000130	RPRC008297	GL546206:12930-21383	female	male	OK	441.422	471.747	0.0958565	0.141794	0.8784	0.973856	no
XLOC_000131	XLOC_000131	RPRC008296	GL546206:23003-24552	female	male	OK	1664.71	695.739	-1.25866	-1.53286	0.1435	0.694184	no
XLOC_000132	XLOC_000132	RPRC004050	GL546235:741-837	female	male	NOTEST	0	0	0	0	1	1	no
XLOC_000133	XLOC_000133	RPRC007201	GL546239:350-419	female	male	NOTEST	0	0	0	0	1	1	no
XLOC_000134	XLOC_000134	RPRC015735	GL546242:9548-9632	female	male	NOTEST	0	0	0	0	1	1	no
XLOC_000135	XLOC_000135	RPRC000630	GL546251:1961-2744	female	male	NOTEST	0	0	0	0	1	1	no
XLOC_000136	XLOC_000136	RPRC016672	GL546274:3030-3114	female	male	NOTEST	0	0	0	0	1	1	no
XLOC_000137	XLOC_000137	RPRC012321	GL546280:706-6458	female	male	OK	0.212891	1.12462	2.40125	2.19194	0.0529	0.504578	no
XLOC_000138	XLOC_000138	RPRC015532	GL546289:206-394	female	male	NOTEST	0	0	0	0	1	1	no
XLOC_000139	XLOC_000139	RPRC012561	GL546297:3863-9064	female	male	NOTEST	0	0	0	0	1	1	no
XLOC_000140	XLOC_000140	RPRC012559	GL546297:9897-16705	female	male	NOTEST	0	0.142325	inf	0	1	1	no
XLOC_000141	XLOC_000141	RPRC008917	GL546307:16667-20604	female	male	OK	3.50236	4.27166	0.286467	0.271435	0.78875	0.959433	no
XLOC_000142	XLOC_000142	RPRC015750	GL546307:16667-20604	female	male	NOTEST	0	0	0	0	1	1	no
XLOC_000143	XLOC_000143	RPRC000448	GL546308:3933-4224	female	male	NOTEST	0	0	0	0	1	1	no
XLOC_000144	XLOC_000144	RPRC007172	GL546311:2760-2961	female	male	OK	3.26869	16.6057	2.3449	1.81781	0.107	0.626141	no
XLOC_000145	XLOC_000145	RPRC000512	GL546322:7824-8551	female	male	NOTEST	0	0	0	0	1	1	no
XLOC_000146	XLOC_000146	RPRC004016	GL546324:13336-14886	female	male	NOTEST	0	0	0	0	1	1	no
XLOC_000147	XLOC_000147	RPRC002202	GL546334:221-793	female	male	NOTEST	0.187801	0.181915	-0.0459367	0	1	1	no
XLOC_000148	XLOC_000148	RPRC008240	GL546366:83-377	female	male	OK	0	0.538168	inf	-nan	0.07135	0.521989	no
XLOC_000149	XLOC_000149	RPRC002178	GL546367:305-998	female	male	OK	1.60749	1.57821	-0.0265205	-0.0259784	0.9812	0.994519	no
XLOC_000150	XLOC_000150	RPRC008869	GL546384:60592-61439	female	male	OK	63.0788	25.1473	-1.32675	-1.60119	0.1141	0.644395	no
XLOC_000151	XLOC_000151	RPRC004861	GL546387:19087-19927	female	male	NOTEST	0	0	0	0	1	1	no
XLOC_000152	XLOC_000152	RPRC005177	GL546394:30569-30990	female	male	OK	33.4497	30.352	-0.140204	-0.136719	0.89245	0.975956	no
XLOC_000153	XLOC_000153	RPRC008294	GL546396:11-2509	female	male	OK	0.763064	0.669496	-0.188729	-0.153777	0.8899	0.975851	no
XLOC_000154	XLOC_000154	RPRC010068	GL546404:83-335	female	male	OK	4.06103	5.454	0.425469	0.368611	0.7061	0.942438	no
XLOC_000155	XLOC_000155	RPRC005377	GL546441:73704-80472	female	male	NOTEST	0	0	0	0	1	1	no
XLOC_000156	XLOC_000156	RPRC004249	GL546442:100-651	female	male	OK	5.85035	17.9484	1.61726	1.47299	0.1621	0.713093	no
XLOC_000157	XLOC_000157	RPRC014611	GL546468:837-13836	female	male	OK	0.336723	0.8044	1.25635	1.21974	0.25035	0.786514	no
XLOC_000158	XLOC_000158	RPRC006466	GL546470:960-1886	female	male	OK	0.386595	0.126446	-1.6123	-0.695273	0.3286	0.82761	no
XLOC_000159	XLOC_000159	RPRC017080	GL546472:17068-17169	female	male	NOTEST	0	0	0	0	1	1	no
XLOC_000160	XLOC_000160	RPRC002280	GL546472:36186-36549	female	male	OK	1.4621	2.78575	0.930023	0.805406	0.42945	0.866359	no
XLOC_000161	XLOC_000161	RPRC011579	GL546474:2405-6980	female	male	OK	1.41293	1.59716	0.176812	0.174746	0.86455	0.969724	no
XLOC_000162	XLOC_000162	RPRC008575	GL546491:865-4639	female	male	NOTEST	0	0	0	0	1	1	no
XLOC_000163	XLOC_000163	RPRC008574	GL546491:4890-6771	female	male	NOTEST	0	0	0	0	1	1	no
XLOC_000164	XLOC_000164	RPRC004602	GL546504:6703-8723	female	male	OK	427.319	254.489	-0.747711	-0.948443	0.3554	0.838775	no
XLOC_000165	XLOC_000165	RPRC015761	GL546511:3604-3677	female	male	NOTEST	0	0	0	0	1	1	no
XLOC_000166	XLOC_000166	RPRC010651	GL546514:1129-4643	female	male	NOTEST	0	0	0	0	1	1	no
XLOC_000167	XLOC_000167	RPRC016085	GL546516:9154-9227	female	male	NOTEST	0	0	0	0	1	1	no
XLOC_000168	XLOC_000168	RPRC010375	GL546517:638-878	female	male	OK	0	0.464154	inf	-nan	0.05645	0.504578	no
XLOC_000169	XLOC_000169	RPRC008150	GL546526:14482-18427	female	male	OK	152.506	311.682	1.03121	1.43477	0.15475	0.706825	no
XLOC_000170	XLOC_000170	RPRC016834	GL546530:1702-1775	female	male	NOTEST	0	0	0	0	1	1	no
XLOC_000171	XLOC_000171	RPRC010626	GL546531:807-936	female	male	OK	0	3.83324	inf	-nan	0.05645	0.504578	no
XLOC_000172	XLOC_000172	RPRC010448	GL546534:2443-2881	female	male	NOTEST	0	0	0	0	1	1	no
XLOC_000173	XLOC_000173	RPRC016001	GL546535:38450-38600	female	male	NOTEST	0	0	0	0	1	1	no
XLOC_000174	XLOC_000174	RPRC006871	GL546536:1213-5729	female	male	NOTEST	0	0	0	0	1	1	no
XLOC_000175	XLOC_000175	RPRC007408	GL546540:30032-33895	female	male	OK	8.44544	16.5048	0.966642	0.614635	0.63345	0.929137	no
XLOC_000176	XLOC_000176	RPRC013942	GL546543:327-507	female	male	NOTEST	0	0	0	0	1	1	no
XLOC_000177	XLOC_000177	RPRC006362	GL546554:321-423	female	male	NOTEST	0	0	0	0	1	1	no
XLOC_000178	XLOC_000178	RPRC002301	GL546579:4646-5176	female	male	OK	2.77705	4.22307	0.604739	0.553974	0.58905	0.914941	no
XLOC_000179	XLOC_000179	RPRC012753	GL546598:10287-10854	female	male	OK	0.800663	3.12161	1.96302	1.81016	0.097	0.59619	no
XLOC_000180	XLOC_000180	RPRC016848	GL546600:854-926	female	male	NOTEST	0	0	0	0	1	1	no
XLOC_000181	XLOC_000181	RPRC016241	GL546600:1329-1401	female	male	NOTEST	0	0	0	0	1	1	no
XLOC_000182	XLOC_000182	RPRC000631	GL546610:15524-28768	female	male	OK	90.7928	58.1754	-0.642168	-0.866891	0.3693	0.847186	no
XLOC_000183	XLOC_000183	RPRC000632	GL546612:4579-6646	female	male	OK	2.20147	8.29552	1.91386	2.00029	0.06325	0.509308	no
XLOC_000184	XLOC_000184	RPRC006540	GL546612:8946-32110	female	male	OK	63.7821	67.8522	0.0892434	0.134144	0.8939	0.976177	no
XLOC_000185	XLOC_000185	RPRC012997	GL546616:8757-17703	female	male	OK	18.0955	18.8771	0.0610088	0.0917365	0.929	0.981882	no
XLOC_000186	XLOC_000186	RPRC010727	GL546624:24308-34235	female	male	OK	98.8461	97.6723	-0.0172353	-0.0270037	0.977	0.993514	no
XLOC_000187	XLOC_000187	RPRC010725	GL546624:34982-40737	female	male	OK	250.793	158.964	-0.657793	-0.959249	0.3265	0.82761	no
XLOC_000188	XLOC_000188	RPRC010728	GL546624:14946-17359	female	male	OK	0	0.760206	inf	-nan	0.05645	0.504578	no
XLOC_000189	XLOC_000189	RPRC016367	GL546626:24-354	female	male	OK	0	2.10949	inf	-nan	0.0016	0.109777	no
XLOC_000190	XLOC_000190	RPRC004689	GL546629:42-312	female	male	NOTEST	0	0	0	0	1	1	no
XLOC_000191	XLOC_000191	RPRC015126	GL546640:24312-24570	female	male	OK	1.64183	1.20584	-0.445269	-0.295148	0.76825	0.955163	no
XLOC_000192	XLOC_000192	RPRC002285	GL546646:8883-10056	female	male	NOTEST	0	0	0	0	1	1	no
XLOC_000193	XLOC_000193	RPRC002284	GL546646:11509-11989	female	male	NOTEST	0	0	0	0	1	1	no
XLOC_000194	XLOC_000194	RPRC002286	GL546646:135-8255	female	male	NOTEST	0	0	0	0	1	1	no
XLOC_000195	XLOC_000195	RPRC010373	GL546666:157-1126	female	male	NOTEST	0.243688	0.0866204	-1.49225	0	1	1	no
XLOC_000196	XLOC_000196	RPRC013786	GL546673:8534-10448	female	male	OK	1106.75	610.314	-0.8587	-1.24754	0.20045	0.748938	no
XLOC_000197	XLOC_000197	RPRC014572	GL546680:2-149	female	male	NOTEST	0	0	0	0	1	1	no
XLOC_000198	XLOC_000198	RPRC012940	GL546686:16640-20235	female	male	OK	29.8405	50.0492	0.746076	1.02644	0.30665	0.817582	no
XLOC_000199	XLOC_000199	RPRC012941	GL546686:36284-38320	female	male	OK	948.559	565.742	-0.745593	-1.08105	0.26635	0.797891	no
XLOC_000200	XLOC_000200	RPRC014757	GL546705:1206-4454	female	male	OK	7.22109	5.82472	-0.310028	-0.276521	0.7888	0.959433	no
XLOC_000201	XLOC_000201	RPRC011232	GL546710:48389-50185	female	male	OK	0	1.38732	inf	-nan	0.05645	0.504578	no
XLOC_000202	XLOC_000202	RPRC002592	GL546718:1359-4328	female	male	OK	64.428	29.8122	-1.11178	-1.71349	0.0852	0.56356	no
XLOC_000203	XLOC_000203	RPRC002590	GL546718:7287-12369	female	male	OK	942.882	579.445	-0.702406	-0.811423	0.3876	0.855527	no
XLOC_000204	XLOC_000204	RPRC002591	GL546718:16741-18666	female	male	OK	28.135	17.5475	-0.681104	-0.926042	0.3367	0.831542	no
XLOC_000205	XLOC_000205	RPRC012024	GL546741:6377-9193	female	male	OK	902.652	575.677	-0.64891	-1.00151	0.317	0.823297	no
XLOC_000206	XLOC_000206	RPRC012023	GL546741:1803-3138	female	male	OK	1020.83	718.94	-0.505792	-0.670199	0.4989	0.885467	no
XLOC_000207	XLOC_000207	RPRC013523	GL546754:5580-19845	female	male	NOTEST	0	0	0	0	1	1	no
XLOC_000208	XLOC_000208	RPRC012707	GL546757:5381-5798	female	male	NOTEST	0	0	0	0	1	1	no
XLOC_000209	XLOC_000209	RPRC000163	GL546770:43373-46247	female	male	OK	0.522162	0.247117	-1.0793	-0.809846	0.42615	0.866359	no
XLOC_000210	XLOC_000210	RPRC015113	GL546774:61694-61919	female	male	OK	40.7052	38.5774	-0.0774583	-0.0766051	0.9405	0.984568	no
XLOC_000211	XLOC_000211	RPRC015114	GL546774:49199-50712	female	male	OK	11.7922	16.7871	0.509528	0.503454	0.6228	0.925235	no
XLOC_000212	XLOC_000212	RPRC004071	GL546783:188-504	female	male	NOTEST	0	0	0	0	1	1	no
XLOC_000213	XLOC_000213	RPRC011534	GL546795:12488-13391	female	male	NOTEST	0	0	0	0	1	1	no
XLOC_000214	XLOC_000214	RPRC002294	GL546796:1462-1765	female	male	NOTEST	0	0.255643	inf	0	1	1	no
XLOC_000215	XLOC_000215	RPRC010942	GL546818:12957-14565	female	male	NOTEST	0	0	0	0	1	1	no
XLOC_000216	XLOC_000216	RPRC009579	GL546845:432-3823	female	male	OK	14.7741	12.9195	-0.193515	-0.257102	0.79645	0.959606	no
XLOC_000217	XLOC_000217	RPRC016978	GL546858:19880-19969	female	male	NOTEST	0	0	0	0	1	1	no
XLOC_000218	XLOC_000218	RPRC010399	GL546869:238-451	female	male	OK	0	0.733253	inf	-nan	0.05645	0.504578	no
XLOC_000219	XLOC_000219	RPRC000633	GL546877:1449-5834	female	male	OK	43.7744	24.5449	-0.834664	-1.22123	0.221	0.76477	no
XLOC_000220	XLOC_000220	RPRC016976	GL546894:967-1149	female	male	OK	5.23972	2.5354	-1.04728	-0.647163	0.4768	0.877222	no
XLOC_000221	XLOC_000221	RPRC013662	GL546900:31478-53332	female	male	OK	3.23028	10.1374	1.64996	1.58757	0.13645	0.686868	no
XLOC_000222	XLOC_000222	RPRC013663	GL546900:9031-9726	female	male	OK	12.3959	42.9604	1.79314	2.16829	0.0428	0.504578	no
XLOC_000223	XLOC_000223	RPRC013661	GL546900:13251-23839	female	male	OK	0.513253	0.100124	-2.35788	-1.05286	0.18855	0.736428	no
XLOC_000224	XLOC_000224	RPRC014361	GL546903:466-541	female	male	NOTEST	0	0	0	0	1	1	no
XLOC_000225	XLOC_000225	RPRC003141	GL546909:1596-7105	female	male	OK	20.6069	17.2526	-0.256318	-0.357436	0.71435	0.944646	no
XLOC_000226	XLOC_000226	RPRC003145	GL546909:27937-28237	female	male	NOTEST	0	0	0	0	1	1	no
XLOC_000227	XLOC_000227	RPRC003144	GL546909:9453-26152	female	male	OK	0.437922	0.288232	-0.60344	-0.570362	0.57555	0.910689	no
XLOC_000228	XLOC_000228	RPRC013927	GL546919:34437-35277	female	male	NOTEST	0	0	0	0	1	1	no
XLOC_000229	XLOC_000229	RPRC015724	GL546919:8418-8502	female	male	NOTEST	0	0	0	0	1	1	no
XLOC_000230	XLOC_000230	RPRC004172	GL546925:56-765	female	male	NOTEST	0	0	0	0	1	1	no
XLOC_000231	XLOC_000231	RPRC006635	GL546930:6496-10915	female	male	NOTEST	0	0	0	0	1	1	no
XLOC_000232	XLOC_000232	RPRC006171	GL546940:356-512	female	male	OK	21.3833	21.4251	0.00281235	0.00236737	0.94615	0.986063	no
XLOC_000233	XLOC_000233	RPRC015570	GL546944:6680-6765	female	male	NOTEST	0	0	0	0	1	1	no
XLOC_000234	XLOC_000234	RPRC012502	GL546949:2065-2890	female	male	NOTEST	0	0	0	0	1	1	no
XLOC_000235	XLOC_000235	RPRC004115	GL546950:24106-24325	female	male	NOTEST	0	0	0	0	1	1	no
XLOC_000236	XLOC_000236	RPRC000634	GL546970:3475-7309	female	male	NOTEST	0.00991	0	-inf	0	1	1	no
XLOC_000237	XLOC_000237	RPRC007485	GL546974:28325-30497	female	male	OK	97.4593	63.1656	-0.625661	-0.963674	0.32675	0.82761	no
XLOC_000238	XLOC_000238	RPRC007484	GL546974:32765-33631	female	male	OK	50.7863	43.3817	-0.227352	-0.317504	0.7454	0.951677	no
XLOC_000239	XLOC_000239	RPRC007522	GL546974:11829-12870	female	male	OK	11.3993	16.5467	0.537599	0.687859	0.49605	0.88435	no
XLOC_000240	XLOC_000240	RPRC007488	GL546974:15374-21900	female	male	OK	5.20876	2.83143	-0.879409	-1.02763	0.3064	0.817582	no
XLOC_000241	XLOC_000241	RPRC007486	GL546974:25711-28026	female	male	OK	40.0742	42.4445	0.0829034	0.115999	0.90335	0.978642	no
XLOC_000242	XLOC_000242	RPRC007489	GL546974:39828-48626	female	male	OK	3.12918	10.1734	1.70094	2.06746	0.0483	0.504578	no
XLOC_000243	XLOC_000243	RPRC007002	GL546978:7136-8717	female	male	OK	0	0.473256	inf	-nan	0.05645	0.504578	no
XLOC_000244	XLOC_000244	RPRC000380	GL546990:7445-9582	female	male	NOTEST	0	0	0	0	1	1	no
XLOC_000245	XLOC_000245	RPRC000077	GL546990:39377-41766	female	male	OK	0.0620566	0.300246	2.27449	1.03084	0.22185	0.76477	no
XLOC_000246	XLOC_000246	RPRC013025	GL546990:15451-17569	female	male	NOTEST	0	0	0	0	1	1	no
XLOC_000247	XLOC_000247	RPRC013026	GL546990:19085-19834	female	male	NOTEST	0.147017	0.0694337	-1.08228	0	1	1	no
XLOC_000248	XLOC_000248	RPRC000603	GL546990:21633-26788	female	male	OK	0.451534	1.61911	1.8423	1.58781	0.14065	0.691603	no
XLOC_000249	XLOC_000249	RPRC000537	GL546990:28933-32640	female	male	OK	5.7734	4.72493	-0.289131	-0.28301	0.7843	0.958647	no
XLOC_000250	XLOC_000250	RPRC004065	GL546992:8468-13213	female	male	OK	826.507	507.044	-0.704915	-0.89044	0.345	0.834827	no
XLOC_000251	XLOC_000251	RPRC004078	GL546992:37873-38763	female	male	OK	134.799	78.2547	-0.784562	-1.15579	0.26145	0.795202	no
XLOC_000252	XLOC_000252	RPRC004080	GL546992:41824-42778	female	male	OK	340.237	130.774	-1.37947	-2.10988	0.03325	0.455918	no
XLOC_000253	XLOC_000253	RPRC004085	GL546992:45461-55419	female	male	OK	38.4617	28.1841	-0.448544	-0.699394	0.4683	0.875899	no
XLOC_000254	XLOC_000254	RPRC016755	GL546992:68833-68917	female	male	NOTEST	0	0	0	0	1	1	no
XLOC_000255	XLOC_000255	RPRC004082	GL546992:61670-64403	female	male	OK	2.14344	2.3378	0.125221	0.122508	0.90505	0.978717	no
XLOC_000256	XLOC_000256	RPRC014427	GL546995:68-856	female	male	OK	6.69466	12.6259	0.915306	0.821473	0.42545	0.866243	no
XLOC_000257	XLOC_000257	RPRC012509	GL546998:279-399	female	male	OK	52.7761	322.14	2.60973	2.39442	0.03325	0.455918	no
XLOC_000258	XLOC_000258	RPRC012581	GL547004:10569-11840	female	male	OK	93.6179	59.438	-0.6554	-1.00454	0.3032	0.814596	no
XLOC_000259	XLOC_000259	RPRC000635	GL547004:4137-9601	female	male	OK	27.4261	19.6333	-0.482243	-0.74139	0.4508	0.87043	no
XLOC_000260	XLOC_000260	RPRC012583	GL547004:13125-22065	female	male	OK	75.0158	55.9625	-0.422734	-0.63464	0.52695	0.896263	no
XLOC_000261	XLOC_000261	RPRC000636	GL547028:2284-7799	female	male	NOTEST	0	0	0	0	1	1	no
XLOC_000262	XLOC_000262	RPRC004682	GL547032:8824-11605	female	male	OK	1.06831	2.67907	1.3264	1.25427	0.2309	0.773071	no
XLOC_000263	XLOC_000263	RPRC004151	GL547035:3374-3940	female	male	NOTEST	0	0	0	0	1	1	no
XLOC_000264	XLOC_000264	RPRC008119	GL547036:1530-3661	female	male	OK	25.1718	9.62741	-1.38659	-1.35096	0.19955	0.74771	no
XLOC_000265	XLOC_000265	RPRC010486	GL547049:668-8903	female	male	NOTEST	0	0	0	0	1	1	no
XLOC_000266	XLOC_000266	RPRC000637	GL547066:36572-38616	female	male	NOTEST	0.0296922	0	-inf	0	1	1	no
XLOC_000267	XLOC_000267	RPRC004030	GL547071:1583-5070	female	male	OK	7.89595	16.556	1.06816	1.25148	0.2199	0.76477	no
XLOC_000268	XLOC_000268	RPRC002248	GL547076:9455-10202	female	male	NOTEST	0	0.220569	inf	0	1	1	no
XLOC_000269	XLOC_000269	RPRC007706	GL547081:13096-15487	female	male	OK	125.853	107.17	-0.231835	-0.36351	0.7012	0.941443	no
XLOC_000270	XLOC_000270	RPRC007705	GL547081:16131-17863	female	male	OK	66.179	73.9903	0.160963	0.233059	0.8046	0.959606	no
XLOC_000271	XLOC_000271	RPRC014540	GL547082:19310-19472	female	male	NOTEST	0	0	0	0	1	1	no
XLOC_000272	XLOC_000272	RPRC010409	GL547115:26712-36607	female	male	OK	0.844392	3.70819	2.13473	2.33846	0.03245	0.451368	no
XLOC_000273	XLOC_000273	RPRC000638	GL547115:40419-62323	female	male	OK	10.9889	16.2687	0.566061	0.769481	0.44675	0.868745	no
XLOC_000274	XLOC_000274	RPRC007306	GL547118:2326-3310	female	male	NOTEST	0	0.032385	inf	0	1	1	no
XLOC_000275	XLOC_000275	RPRC009896	GL547131:3299-5006	female	male	NOTEST	0.215953	0	-inf	0	1	1	no
XLOC_000276	XLOC_000276	RPRC009895	GL547131:17753-20813	female	male	NOTEST	0	0	0	0	1	1	no
XLOC_000277	XLOC_000277	RPRC009897	GL547131:31527-34354	female	male	NOTEST	0.0445409	0.0422155	-0.0773575	0	1	1	no
XLOC_000278	XLOC_000278	RPRC009898	GL547131:39259-43185	female	male	NOTEST	0	0	0	0	1	1	no
XLOC_000279	XLOC_000279	RPRC016145	GL547138:725-810	female	male	NOTEST	0	0	0	0	1	1	no
XLOC_000280	XLOC_000280	RPRC004402	GL547151:2083-3065	female	male	OK	101.452	62.7921	-0.69215	-0.934305	0.33665	0.831542	no
XLOC_000281	XLOC_000281	RPRC004399	GL547151:7921-11000	female	male	OK	16.5486	17.7633	0.102193	0.134216	0.8921	0.975923	no
XLOC_000282	XLOC_000282	RPRC004396	GL547151:12506-15310	female	male	OK	120.92	68.5387	-0.819065	-1.20781	0.23245	0.774157	no
XLOC_000283	XLOC_000283	RPRC011109	GL547171:6995-7557	female	male	NOTEST	0	0	0	0	1	1	no
XLOC_000284	XLOC_000284	RPRC011107	GL547171:35011-41193	female	male	OK	59.9767	32.1135	-0.901224	-1.28956	0.18235	0.731437	no
XLOC_000285	XLOC_000285	RPRC002518	GL547174:6525-7920	female	male	OK	40.5851	29.8837	-0.441594	-0.662346	0.50375	0.886772	no
XLOC_000286	XLOC_000286	RPRC014003	GL547184:3229-13723	female	male	OK	287.785	225.458	-0.352129	-0.452274	0.6488	0.932851	no
XLOC_000287	XLOC_000287	RPRC004477	GL547196:37333-42242	female	male	OK	0.863152	0.286573	-1.59071	-1.43759	0.1632	0.713093	no
XLOC_000288	XLOC_000288	RPRC004474	GL547196:43706-45077	female	male	OK	6.87212	4.40661	-0.641085	-0.632313	0.5355	0.898336	no
XLOC_000289	XLOC_000289	RPRC004481	GL547196:23928-25578	female	male	NOTEST	0.0672636	0.157664	1.22896	0	1	1	no
XLOC_000290	XLOC_000290	RPRC008331	GL547206:21633-27822	female	male	OK	62.317	52.786	-0.23947	-0.373922	0.6995	0.941034	no
XLOC_000291	XLOC_000291	Ionotropic+receptor+IR76b	GL547206:33394-42338	female	male	OK	1.74709	9.30581	2.41318	2.69148	0.01585	0.362492	no
XLOC_000292	XLOC_000292	RPRC008406	GL547206:1030-2804	female	male	OK	4.12687	7.8398	0.925768	0.870706	0.39805	0.858171	no
XLOC_000293	XLOC_000293	RPRC008404	GL547206:4560-6244	female	male	OK	0	1.13112	inf	-nan	0.04745	0.504578	no
XLOC_000294	XLOC_000294	RPRC012739	GL547210:450-2184	female	male	NOTEST	0.0507353	0.0163464	-1.63402	0	1	1	no
XLOC_000295	XLOC_000295	RPRC002353	GL547215:804-2145	female	male	OK	124.313	60.0766	-1.0491	-1.4656	0.13785	0.68893	no
XLOC_000296	XLOC_000296	RPRC006205	GL547222:530-4464	female	male	NOTEST	0	0	0	0	1	1	no
XLOC_000297	XLOC_000297	RPRC004487	GL547233:375-5124	female	male	OK	0.194652	0.911112	2.22673	1.87498	0.095	0.592949	no
XLOC_000298	XLOC_000298	RPRC008196	GL547239:7156-9296	female	male	OK	0.31289	0.472782	0.595518	0.427567	0.6531	0.932987	no
XLOC_000299	XLOC_000299	RPRC012484	GL547249:21613-33891	female	male	NOTEST	0	0	0	0	1	1	no
XLOC_000300	XLOC_000300	RPRC012485	GL547249:10793-13716	female	male	NOTEST	0	0	0	0	1	1	no
XLOC_000301	XLOC_000301	RPRC000639	GL547249:21613-33891	female	male	NOTEST	0.00300696	0.00283834	-0.0832602	0	1	1	no
XLOC_000302	XLOC_000302	RPRC002381	GL547254:22296-22755	female	male	NOTEST	0.0976714	0.0967835	-0.0131741	0	1	1	no
XLOC_000303	XLOC_000303	RPRC004233	GL547259:18468-20686	female	male	OK	0.227005	0.545469	1.26478	0.941625	0.35995	0.842576	no
XLOC_000304	XLOC_000304	RPRC004241	GL547259:14176-17924	female	male	OK	6.68756	6.61474	-0.0157958	-0.0192554	0.98565	0.995733	no
XLOC_000305	XLOC_000305	RPRC004234	GL547259:22429-28174	female	male	OK	141.246	98.5252	-0.519641	-0.788249	0.4339	0.868453	no
XLOC_000306	XLOC_000306	RPRC015832	GL547259:31020-31102	female	male	NOTEST	0	0	0	0	1	1	no
XLOC_000307	XLOC_000307	RPRC016359	GL547259:49622-49706	female	male	NOTEST	0	0	0	0	1	1	no
XLOC_000308	XLOC_000308	RPRC011859	GL547272:7-1605	female	male	OK	91.1991	56.9751	-0.678688	-1.04714	0.2942	0.811517	no
XLOC_000309	XLOC_000309	RPRC000640	GL547272:8657-14651	female	male	OK	158.14	176.664	0.159812	0.243376	0.8085	0.959843	no
XLOC_000310	XLOC_000310	RPRC017300	GL547274:17349-17480	female	male	OK	0	3.95036	inf	-nan	0.05645	0.504578	no
XLOC_000311	XLOC_000311	RPRC016531	GL547274:26723-26805	female	male	NOTEST	0	0	0	0	1	1	no
XLOC_000312	XLOC_000312	RPRC014729	GL547279:264-2484	female	male	NOTEST	0	0	0	0	1	1	no
XLOC_000313	XLOC_000313	RPRC015475	GL547283:31001-31085	female	male	NOTEST	0	0	0	0	1	1	no
XLOC_000314	XLOC_000314	RPRC015337	GL547293:1301-4887	female	male	NOTEST	0	0	0	0	1	1	no
XLOC_000315	XLOC_000315	RPRC010649	GL547300:13507-15574	female	male	OK	10.9027	21.2092	0.960002	0.894021	0.3856	0.855086	no
XLOC_000316	XLOC_000316	RPRC010647	GL547300:35326-37378	female	male	OK	52.0101	43.5461	-0.256248	-0.401778	0.67175	0.935545	no
XLOC_000317	XLOC_000317	RPRC004110	GL547326:480-1104	female	male	NOTEST	0	0	0	0	1	1	no
XLOC_000318	XLOC_000318	RPRC004379	GL547330:134-5785	female	male	OK	0.232215	0.629336	1.43837	1.07767	0.30655	0.817582	no
XLOC_000319	XLOC_000319	RPRC015999	GL547335:2305-2389	female	male	NOTEST	0	0	0	0	1	1	no
XLOC_000320	XLOC_000320	RPRC010487	GL547348:2803-5765	female	male	OK	338.036	235.678	-0.520361	-0.537858	0.5872	0.914393	no
XLOC_000321	XLOC_000321	RPRC002444	GL547357:243-3069	female	male	NOTEST	0.128055	0.238297	0.89599	0	1	1	no
XLOC_000322	XLOC_000322	RPRC002442	GL547357:9613-14862	female	male	OK	101.135	67.5047	-0.583222	-0.898257	0.36635	0.845776	no
XLOC_000323	XLOC_000323	RPRC016583	GL547357:17001-38085	female	male	NOTEST	0	0	0	0	1	1	no
XLOC_000324	XLOC_000324	RPRC002443	GL547357:5360-8025	female	male	OK	34.176	44.1093	0.368097	0.40397	0.67415	0.936176	no
XLOC_000325	XLOC_000325	RPRC002441	GL547357:17001-38085	female	male	OK	3.97719	1.52847	-1.37966	-1.39943	0.17585	0.726603	no
XLOC_000326	XLOC_000326	RPRC008987	GL547358:3375-12213	female	male	NOTEST	0	0	0	0	1	1	no
XLOC_000327	XLOC_000327	RPRC008964	GL547358:3375-12213	female	male	NOTEST	0	0	0	0	1	1	no
XLOC_000328	XLOC_000328	RPRC008982	GL547358:31387-44157	female	male	OK	0.094653	0.405431	2.09874	1.76331	0.1119	0.639693	no
XLOC_000329	XLOC_000329	RPRC000641	GL547359:16869-18713	female	male	OK	767.32	547.452	-0.487096	-0.735326	0.4561	0.872889	no
XLOC_000330	XLOC_000330	RPRC014064	GL547371:35136-45135	female	male	OK	61.9576	59.7573	-0.0521664	-0.079588	0.93765	0.983893	no
XLOC_000331	XLOC_000331	RPRC014052	GL547371:71406-76410	female	male	OK	20.4236	31.888	0.642775	0.831561	0.3972	0.857765	no
XLOC_000332	XLOC_000332	RPRC014066	GL547371:13166-18621	female	male	OK	17.9686	19.445	0.113919	0.160138	0.8653	0.969836	no
XLOC_000333	XLOC_000333	RPRC014076	GL547371:60445-70239	female	male	OK	3.00991	4.62443	0.619557	0.721758	0.46655	0.875899	no
XLOC_000334	XLOC_000334	RPRC002197	GL547373:25959-26121	female	male	NOTEST	0	0	0	0	1	1	no
XLOC_000335	XLOC_000335	RPRC002198	GL547373:14514-18645	female	male	NOTEST	0.232185	0.231925	-0.00161668	0	1	1	no
XLOC_000336	XLOC_000336	RPRC009534	GL547377:228-1773	female	male	OK	3.61365	15.6253	2.11235	2.00553	0.06455	0.512853	no
XLOC_000337	XLOC_000337	RPRC006421	GL547384:10151-23154	female	male	OK	3.78733	3.85247	0.0246038	0.0242086	0.9834	0.995181	no
XLOC_000338	XLOC_000338	RPRC006420	GL547384:26327-27965	female	male	OK	9.97038	15.0827	0.597179	0.58808	0.5675	0.908826	no
XLOC_000339	XLOC_000339	RPRC015872	GL547392:14604-14711	female	male	NOTEST	0	0	0	0	1	1	no
XLOC_000340	XLOC_000340	RPRC002326	GL547392:1793-12768	female	male	NOTEST	0	0	0	0	1	1	no
XLOC_000341	XLOC_000341	RPRC010451	GL547403:17228-19329	female	male	OK	0	0.300155	inf	-nan	0.02295	0.400381	no
XLOC_000342	XLOC_000342	RPRC010453	GL547403:21911-24277	female	male	OK	0.227005	0.345719	0.606873	0.466137	0.6359	0.929952	no
XLOC_000343	XLOC_000343	RPRC010820	GL547404:308-1171	female	male	NOTEST	0	0	0	0	1	1	no
XLOC_000344	XLOC_000344	RPRC006975	GL547417:8970-21662	female	male	OK	0.144081	0.3474	1.26972	0.814074	0.4437	0.868745	no
XLOC_000345	XLOC_000345	RPRC003256	GL547425:233-7750	female	male	OK	1.13482	3.05865	1.43043	1.24224	0.2337	0.775085	no
XLOC_000346	XLOC_000346	RPRC006238	GL547428:599-1187	female	male	NOTEST	0	0	0	0	1	1	no
XLOC_000347	XLOC_000347	RPRC008201	GL547430:145-1009	female	male	OK	0.297428	0.442217	0.572217	0.479757	0.6489	0.932851	no
XLOC_000348	XLOC_000348	RPRC008200	GL547430:2599-4193	female	male	NOTEST	0	0	0	0	1	1	no
XLOC_000349	XLOC_000349	RPRC008187	GL547430:13939-19950	female	male	OK	1.67423	7.23166	2.11083	2.28272	0.0324	0.451358	no
XLOC_000350	XLOC_000350	RPRC008184	GL547430:22476-23708	female	male	OK	72.37	37.6135	-0.944143	-1.28148	0.1949	0.744138	no
XLOC_000351	XLOC_000351	RPRC006351	GL547433:1242-1392	female	male	OK	0	7.18133	inf	-nan	0.04745	0.504578	no
XLOC_000352	XLOC_000352	RPRC008978	GL547453:205-6164	female	male	OK	2.38109	5.51861	1.21269	1.27876	0.21735	0.764229	no
XLOC_000353	XLOC_000353	RPRC006838	GL547465:2553-8360	female	male	OK	0	0.372712	inf	-nan	0.00145	0.107323	no
XLOC_000354	XLOC_000354	RPRC005515	GL547481:716-3538	female	male	NOTEST	0	0	0	0	1	1	no
XLOC_000355	XLOC_000355	RPRC000642	GL547481:4803-6495	female	male	NOTEST	0	0	0	0	1	1	no
XLOC_000356	XLOC_000356	RPRC016471	GL547481:6721-6793	female	male	NOTEST	0	0	0	0	1	1	no
XLOC_000357	XLOC_000357	RPRC005516	GL547481:15244-21263	female	male	NOTEST	0	0	0	0	1	1	no
XLOC_000358	XLOC_000358	RPRC004420	GL547483:6849-12460	female	male	OK	1.16796	1.21221	0.0536526	0.0500059	0.96285	0.989886	no
XLOC_000359	XLOC_000359	RPRC015560	GL547483:6849-12460	female	male	NOTEST	0	0	0	0	1	1	no
XLOC_000360	XLOC_000360	RPRC004176	GL547511:2417-6552	female	male	NOTEST	0	0.0513362	inf	0	1	1	no
XLOC_000361	XLOC_000361	RPRC006206	GL547516:48067-48505	female	male	OK	1.02564	0.248594	-2.04467	-1.35255	0.2262	0.76843	no
XLOC_000362	XLOC_000362	RPRC002955	GL547529:6092-9881	female	male	NOTEST	0	0	0	0	1	1	no
XLOC_000363	XLOC_000363	RPRC009102	GL547545:10147-12115	female	male	OK	0	1.08411	inf	-nan	0.00145	0.107323	no
XLOC_000364	XLOC_000364	RPRC000643	GL547545:2848-7634	female	male	OK	40.8171	29.7639	-0.455612	-0.685032	0.4994	0.885674	no
XLOC_000365	XLOC_000365	RPRC004099	GL547558:6912-28425	female	male	OK	1.49466	3.80315	1.34738	1.24383	0.242	0.780516	no
XLOC_000366	XLOC_000366	RPRC016030	GL547558:6912-28425	female	male	NOTEST	0	0	0	0	1	1	no
XLOC_000367	XLOC_000367	RPRC004423	GL547570:45531-54671	female	male	OK	2.95498	11.54	1.96543	2.8174	0.0061	0.223046	no
XLOC_000368	XLOC_000368	RPRC004440	GL547570:16375-44573	female	male	OK	72.9835	51.7412	-0.496256	-0.767692	0.43365	0.868358	no
XLOC_000369	XLOC_000369	RPRC004441	GL547570:16375-44573	female	male	OK	7.6115	3.71596	-1.03445	-0.141917	0.70145	0.941443	no
XLOC_000370	XLOC_000370	RPRC010653	GL547584:3876-4032	female	male	NOTEST	0	0	0	0	1	1	no
XLOC_000371	XLOC_000371	RPRC011692	GL547590:2719-3718	female	male	NOTEST	0	0	0	0	1	1	no
XLOC_000372	XLOC_000372	RPRC010523	GL547595:43282-52922	female	male	OK	2.24523	2.98648	0.411582	0.400954	0.6955	0.940594	no
XLOC_000373	XLOC_000373	RPRC006536	GL547612:4519-10509	female	male	OK	29.6353	54.3574	0.875158	1.36232	0.1585	0.709548	no
XLOC_000374	XLOC_000374	RPRC000212	GL547612:22846-36642	female	male	OK	71.7888	57.0395	-0.331797	-0.51818	0.5915	0.91564	no
XLOC_000375	XLOC_000375	RPRC006625	GL547612:64-412	female	male	OK	3.1847	3.50937	0.140054	0.130994	0.89715	0.976868	no
XLOC_000376	XLOC_000376	RPRC008258	GL547621:3779-4487	female	male	OK	6.62872	8.41506	0.344244	0.353647	0.72085	0.946335	no
XLOC_000377	XLOC_000377	RPRC008260	GL547621:6618-8686	female	male	OK	16.1667	17.1815	0.0878282	0.106533	0.9175	0.97985	no
XLOC_000378	XLOC_000378	RPRC003112	GL547641:207-3910	female	male	OK	9.54816	11.1036	0.217731	0.263774	0.7919	0.959469	no
XLOC_000379	XLOC_000379	RPRC011696	GL547645:1092-3274	female	male	NOTEST	0	0	0	0	1	1	no
XLOC_000380	XLOC_000380	RPRC013928	GL547671:2180-12126	female	male	OK	0.826275	3.73091	2.17483	2.18563	0.0408	0.504578	no
XLOC_000381	XLOC_000381	RPRC002244	GL547683:16564-19599	female	male	OK	0.686759	2.76148	2.00757	1.43465	0.1839	0.732322	no
XLOC_000382	XLOC_000382	RPRC002463	GL547684:0-3656	female	male	NOTEST	0.0296679	0	-inf	0	1	1	no
XLOC_000383	XLOC_000383	RPRC008913	GL547696:69-990	female	male	NOTEST	0	0.22099	inf	0	1	1	no
XLOC_000384	XLOC_000384	RPRC012676	GL547700:4351-6187	female	male	NOTEST	0	0.0263904	inf	0	1	1	no
XLOC_000385	XLOC_000385	RPRC000644	GL547700:7581-8862	female	male	NOTEST	0	0.0700408	inf	0	1	1	no
XLOC_000386	XLOC_000386	RPRC003980	GL547720:75-1240	female	male	OK	1.11358	0.480953	-1.21123	-0.912792	0.3883	0.855713	no
XLOC_000387	XLOC_000387	RPRC008437	GL547729:235-3439	female	male	OK	79.6162	37.9523	-1.06887	-1.2729	0.21035	0.75959	no
XLOC_000388	XLOC_000388	RPRC008867	GL547754:3960-4035	female	male	NOTEST	0	0	0	0	1	1	no
XLOC_000389	XLOC_000389	RPRC003058	GL547781:817-928	female	male	NOTEST	0	0	0	0	1	1	no
XLOC_000390	XLOC_000390	RPRC015689	GL547789:31637-31720	female	male	NOTEST	0	0	0	0	1	1	no
XLOC_000391	XLOC_000391	RPRC012155	GL547798:176-14970	female	male	OK	1.29324	1.23436	-0.0672281	-0.0614609	0.95515	0.988457	no
XLOC_000392	XLOC_000392	RPRC006311	GL547806:50-815	female	male	NOTEST	0	0	0	0	1	1	no
XLOC_000393	XLOC_000393	RPRC009052	GL547818:3399-3600	female	male	NOTEST	0	0	0	0	1	1	no
XLOC_000394	XLOC_000394	RPRC009112	GL547819:67154-74842	female	male	OK	4.51243	5.46518	0.276365	0.31769	0.75085	0.952715	no
XLOC_000395	XLOC_000395	RPRC009119	GL547819:35979-40356	female	male	OK	14.4184	14.1897	-0.0230703	-0.0281765	0.9768	0.993394	no
XLOC_000396	XLOC_000396	RPRC009118	GL547819:44027-61538	female	male	OK	3.75206	3.32055	-0.176259	-0.211062	0.8283	0.963038	no
XLOC_000397	XLOC_000397	RPRC006919	GL547830:776-2732	female	male	NOTEST	0	0	0	0	1	1	no
XLOC_000398	XLOC_000398	RPRC017157	GL547830:4404-5326	female	male	NOTEST	0	0	0	0	1	1	no
XLOC_000399	XLOC_000399	RPRC007178	GL547831:56579-56735	female	male	OK	2.1576	0	-inf	-nan	0.06185	0.504578	no
XLOC_000400	XLOC_000400	RPRC016043	GL547831:9681-9754	female	male	NOTEST	0	0	0	0	1	1	no
XLOC_000401	XLOC_000401	RPRC010631	GL547841:734-986	female	male	OK	0.447849	1.3277	1.56785	0.695931	0.4302	0.866359	no
XLOC_000402	XLOC_000402	RPRC003081	GL547843:132-512	female	male	NOTEST	0	0	0	0	1	1	no
XLOC_000403	XLOC_000403	RPRC000645	GL547847:3569-12778	female	male	OK	1.4093	6.14926	2.12543	2.53638	0.0162	0.366833	no
XLOC_000404	XLOC_000404	RPRC008938	GL547847:937-2371	female	male	OK	111.922	75.9692	-0.559012	-0.862032	0.3862	0.855255	no
XLOC_000405	XLOC_000405	RPRC013674	GL547886:304-9339	female	male	OK	4.54255	2.80885	-0.693522	-0.806035	0.4096	0.861427	no
XLOC_000406	XLOC_000406	RPRC003213	GL547890:13771-47441	female	male	OK	2.73055	2.44243	-0.160871	-0.156622	0.87545	0.973023	no
XLOC_000407	XLOC_000407	RPRC003246	GL547894:2181-3466	female	male	NOTEST	0.0774561	0	-inf	0	1	1	no
XLOC_000408	XLOC_000408	RPRC008845	GL547905:503-3238	female	male	OK	10.6075	11.1543	0.0725093	0.0950135	0.9228	0.980779	no
XLOC_000409	XLOC_000409	RPRC007882	GL547906:653-1004	female	male	NOTEST	0	0	0	0	1	1	no
XLOC_000410	XLOC_000410	RPRC004260	GL547909:521-4908	female	male	OK	95.799	77.9367	-0.297708	-0.463298	0.63065	0.928351	no
XLOC_000411	XLOC_000411	RPRC004259	GL547909:16494-17478	female	male	OK	0.606507	1.13483	0.903875	0.768754	0.46025	0.874527	no
XLOC_000412	XLOC_000412	RPRC009000	GL547911:1092-2139	female	male	NOTEST	0	0.0958669	inf	0	1	1	no
XLOC_000413	XLOC_000413	RPRC002963	GL547933:4908-7619	female	male	NOTEST	0.179169	0	-inf	0	1	1	no
XLOC_000414	XLOC_000414	RPRC002964	GL547933:12149-15587	female	male	OK	0	0.388148	inf	-nan	0.07135	0.521989	no
XLOC_000415	XLOC_000415	RPRC010982	GL547939:947-1166	female	male	NOTEST	0	0	0	0	1	1	no
XLOC_000416	XLOC_000416	RPRC000646	GL547946:35189-56707	female	male	OK	13.034	8.40796	-0.632448	-0.898203	0.34865	0.836857	no
XLOC_000417	XLOC_000417	RPRC012870	GL547946:57977-67718	female	male	OK	88.5661	73.2145	-0.274625	-0.401055	0.68935	0.938863	no
XLOC_000418	XLOC_000418	RPRC005461	GL547947:1831-2617	female	male	NOTEST	0	0	0	0	1	1	no
XLOC_000419	XLOC_000419	RPRC017141	GL547952:18347-18915	female	male	NOTEST	0	0	0	0	1	1	no
XLOC_000420	XLOC_000420	RPRC013042	GL547978:749-875	female	male	OK	3.99045	0	-inf	-nan	0.06185	0.504578	no
XLOC_000421	XLOC_000421	RPRC002488	GL547980:351-785	female	male	NOTEST	0	0	0	0	1	1	no
XLOC_000422	XLOC_000422	RPRC016092	GL547981:11510-11594	female	male	NOTEST	0	0	0	0	1	1	no
XLOC_000423	XLOC_000423	RPRC015840	GL547981:14374-14442	female	male	NOTEST	0	0	0	0	1	1	no
XLOC_000424	XLOC_000424	RPRC012518	GL548017:17518-22350	female	male	OK	2.73913	8.77792	1.68016	1.51406	0.15365	0.705071	no
XLOC_000425	XLOC_000425	RPRC009176	GL548019:4830-5982	female	male	OK	180.041	180.954	0.00729751	0.0114007	0.98935	0.996668	no
XLOC_000426	XLOC_000426	RPRC009328	GL548020:621-4621	female	male	OK	3.05553	2.99009	-0.0312372	-0.0306977	0.97745	0.993696	no
XLOC_000427	XLOC_000427	RPRC006199	GL548022:1254-1881	female	male	NOTEST	0	0	0	0	1	1	no
XLOC_000428	XLOC_000428	RPRC003233	GL548034:41598-44271	female	male	OK	0.742261	2.19259	1.56263	1.02954	0.3783	0.850943	no
XLOC_000429	XLOC_000429	RPRC011269	GL548043:1108-2385	female	male	OK	31.5655	40.1497	0.34704	0.439261	0.66075	0.93332	no
XLOC_000430	XLOC_000430	RPRC016989	GL548086:3918-3994	female	male	NOTEST	0	0	0	0	1	1	no
XLOC_000431	XLOC_000431	RPRC016625	GL548086:14751-14848	female	male	NOTEST	0	0	0	0	1	1	no
XLOC_000432	XLOC_000432	RPRC010910	GL548091:13037-21163	female	male	OK	46.8095	35.7679	-0.388139	-0.597557	0.5494	0.903553	no
XLOC_000433	XLOC_000433	RPRC010948	GL548091:2160-12480	female	male	OK	30.2794	27.8321	-0.121588	-0.188558	0.84195	0.966417	no
XLOC_000434	XLOC_000434	RPRC002307	GL548095:1223-6565	female	male	OK	15.7787	10.1953	-0.630072	-0.555272	0.588	0.914512	no
XLOC_000435	XLOC_000435	RPRC010477	GL548133:11218-17634	female	male	OK	0.157902	0.308999	0.968575	0.615864	0.63345	0.929137	no
XLOC_000436	XLOC_000436	RPRC016857	GL548154:569-765	female	male	NOTEST	0	0	0	0	1	1	no
XLOC_000437	XLOC_000437	RPRC002405	GL548156:1102-8878	female	male	OK	0.579737	0.402419	-0.526701	-0.468813	0.64875	0.932851	no
XLOC_000438	XLOC_000438	RPRC002403	GL548156:10924-12725	female	male	OK	180.759	125.125	-0.530704	-0.818276	0.4159	0.862351	no
XLOC_000439	XLOC_000439	RPRC000108	GL548156:25945-33352	female	male	OK	1.13995	2.19228	0.943465	0.932976	0.37365	0.849677	no
XLOC_000440	XLOC_000440	RPRC002402	GL548156:14458-15081	female	male	OK	283.061	194.687	-0.539959	-0.842869	0.38085	0.852812	no
XLOC_000441	XLOC_000441	RPRC002406	GL548156:21035-22404	female	male	OK	1.10394	2.542	1.2033	1.12689	0.27805	0.805903	no
XLOC_000442	XLOC_000442	RPRC014604	GL548160:6555-6846	female	male	OK	0.311054	0	-inf	-nan	0.06185	0.504578	no
XLOC_000443	XLOC_000443	RPRC008011	GL548165:467-875	female	male	OK	0.818915	0.963414	0.234443	0.182404	0.8606	0.969031	no
XLOC_000444	XLOC_000444	RPRC003987	GL548171:1097-1217	female	male	OK	28.189	100.589	1.83526	1.48755	0.1736	0.723387	no
XLOC_000445	XLOC_000445	RPRC003955	GL548173:10374-10968	female	male	OK	73.6963	50.2462	-0.552577	-0.54625	0.6003	0.917669	no
XLOC_000446	XLOC_000446	RPRC010458	GL548184:11169-12699	female	male	OK	23.0444	29.1931	0.341212	0.514798	0.6074	0.92004	no
XLOC_000447	XLOC_000447	RPRC010455	GL548184:16385-20023	female	male	OK	141.632	137.844	-0.0391056	-0.0613158	0.9471	0.986211	no
XLOC_000448	XLOC_000448	RPRC010456	GL548184:5848-9510	female	male	OK	33.7442	51.6556	0.614286	0.772351	0.4246	0.866117	no
XLOC_000449	XLOC_000449	RPRC006605	GL548191:120-1176	female	male	OK	2.59736	20.4341	2.97586	2.99317	0.01015	0.28954	no
XLOC_000450	XLOC_000450	RPRC013944	GL548223:208-1228	female	male	OK	0.105725	0.81813	2.95201	1.36829	0.14755	0.697945	no
XLOC_000451	XLOC_000451	RPRC010379	GL548228:1357-5535	female	male	NOTEST	0	0.233605	inf	0	1	1	no
XLOC_000452	XLOC_000452	RPRC014170	GL548241:1316-1688	female	male	NOTEST	0	0	0	0	1	1	no
XLOC_000453	XLOC_000453	RPRC011904	GL548248:144-1277	female	male	NOTEST	0.113461	0.176009	0.63345	0	1	1	no
XLOC_000454	XLOC_000454	RPRC014425	GL548250:161-9120	female	male	NOTEST	0	0	0	0	1	1	no
XLOC_000455	XLOC_000455	RPRC016386	GL548272:9299-9434	female	male	NOTEST	0	0	0	0	1	1	no
XLOC_000456	XLOC_000456	RPRC004889	GL548280:96-201	female	male	OK	0	8.12007	inf	-nan	0.05645	0.504578	no
XLOC_000457	XLOC_000457	RPRC016630	GL548289:29603-29685	female	male	NOTEST	0	0	0	0	1	1	no
XLOC_000458	XLOC_000458	RPRC014227	GL548308:1000-1135	female	male	OK	0	3.26525	inf	-nan	0.05645	0.504578	no
XLOC_000459	XLOC_000459	RPRC012705	GL548325:1225-1859	female	male	NOTEST	0	0	0	0	1	1	no
XLOC_000460	XLOC_000460	RPRC000647	GL548343:520-1447	female	male	OK	0.0729816	0.566823	2.95729	2.05661	0.14955	0.700129	no
XLOC_000461	XLOC_000461	RPRC012726	GL548347:6215-22175	female	male	OK	5.52143	7.96233	0.52815	0.584006	0.55	0.903553	no
XLOC_000462	XLOC_000462	RPRC000505	GL548356:418-502	female	male	OK	750.737	698.938	-0.103143	-0.101181	0.92145	0.980315	no
XLOC_000463	XLOC_000463	RPRC004244	GL548363:65-881	female	male	OK	4.71677	6.58712	0.481847	0.392811	0.7008	0.941335	no
XLOC_000464	XLOC_000464	RPRC006777	GL548364:194-350	female	male	OK	4.26971	4.28246	0.00430261	0.00249137	0.80525	0.959606	no
XLOC_000465	XLOC_000465	RPRC012712	GL548365:25320-26420	female	male	OK	0.998798	3.29515	1.72208	1.66333	0.1199	0.65743	no
XLOC_000466	XLOC_000466	RPRC012711	GL548365:11972-17902	female	male	OK	1253.01	856.298	-0.549213	-0.789241	0.4121	0.861665	no
XLOC_000467	XLOC_000467	RPRC012522	GL548368:1067-1337	female	male	OK	8.54013	14.0176	0.714912	0.688413	0.50345	0.886585	no
XLOC_000468	XLOC_000468	RPRC004522	GL548381:3832-7746	female	male	NOTEST	0	0	0	0	1	1	no
XLOC_000469	XLOC_000469	RPRC004515	GL548381:10228-11841	female	male	OK	1.00367	0.329846	-1.60542	-1.39583	0.1884	0.736428	no
XLOC_000470	XLOC_000470	RPRC010390	GL548384:99-255	female	male	NOTEST	0	0	0	0	1	1	no
XLOC_000471	XLOC_000471	RPRC006438	GL548390:4927-9879	female	male	OK	17.8756	16.0573	-0.154761	-0.228451	0.8087	0.959843	no
XLOC_000472	XLOC_000472	RPRC006453	GL548390:22775-24352	female	male	OK	97.2757	61.996	-0.649904	-0.989565	0.30955	0.818112	no
XLOC_000473	XLOC_000473	RPRC006437	GL548390:1748-3097	female	male	OK	38.3464	23.9719	-0.677746	-0.87946	0.3736	0.849677	no
XLOC_000474	XLOC_000474	RPRC006441	GL548390:11621-18410	female	male	OK	43.4902	31.4276	-0.468657	-0.729828	0.44645	0.868745	no
XLOC_000475	XLOC_000475	RPRC009251	GL548395:4960-14210	female	male	OK	13.1402	15.4661	0.235115	0.290101	0.77745	0.957192	no
XLOC_000476	XLOC_000476	RPRC009249	GL548395:19468-24929	female	male	OK	81.104	117.134	0.530315	0.52355	0.6094	0.920594	no
XLOC_000477	XLOC_000477	RPRC009247	GL548395:58256-61371	female	male	NOTEST	0.0801437	0.153563	0.938169	0	1	1	no
XLOC_000478	XLOC_000478	RPRC009250	GL548395:15739-17395	female	male	NOTEST	0	0.0663143	inf	0	1	1	no
XLOC_000479	XLOC_000479	RPRC009248	GL548395:35189-37746	female	male	OK	42.458	45.0667	0.0860236	0.11259	0.90765	0.979167	no
XLOC_000480	XLOC_000480	RPRC009244	GL548395:42503-49787	female	male	OK	54.0393	56.315	0.0595095	0.0921981	0.924	0.980789	no
XLOC_000481	XLOC_000481	RPRC003637	GL548405:3979-6668	female	male	NOTEST	0.0594459	0.0564945	-0.0734659	0	1	1	no
XLOC_000482	XLOC_000482	RPRC003638	GL548405:49802-51853	female	male	NOTEST	0.0299774	0.068678	1.19597	0	1	1	no
XLOC_000483	XLOC_000483	RPRC015991	GL548424:1590-1663	female	male	NOTEST	0	0	0	0	1	1	no
XLOC_000484	XLOC_000484	RPRC004285	GL548425:173-375	female	male	NOTEST	0	0	0	0	1	1	no
XLOC_000485	XLOC_000485	RPRC016776	GL548426:970-1044	female	male	NOTEST	0	0	0	0	1	1	no
XLOC_000486	XLOC_000486	RPRC003709	GL548426:15518-16359	female	male	NOTEST	0	0	0	0	1	1	no
XLOC_000487	XLOC_000487	RPRC006266	GL548427:5347-5569	female	male	NOTEST	0	0	0	0	1	1	no
XLOC_000488	XLOC_000488	RPRC008267	GL548430:4189-9173	female	male	OK	0.466782	0.270005	-0.789763	-0.542937	0.621	0.924983	no
XLOC_000489	XLOC_000489	RPRC002581	GL548432:2772-4258	female	male	OK	2.47053	4.50222	0.865819	0.90655	0.3664	0.845776	no
XLOC_000490	XLOC_000490	RPRC002580	GL548432:15061-15766	female	male	NOTEST	0	0	0	0	1	1	no
XLOC_000491	XLOC_000491	RPRC016927	GL548432:18669-18751	female	male	NOTEST	0	0	0	0	1	1	no
XLOC_000492	XLOC_000492	RPRC006295	GL548434:233-329	female	male	OK	0	10.6468	inf	-nan	0.05645	0.504578	no
XLOC_000493	XLOC_000493	RPRC000648	GL548442:1643-21011	female	male	OK	0.598298	2.32007	1.95523	2.13656	0.0462	0.504578	no
XLOC_000494	XLOC_000494	RPRC000649	GL548454:666-2341	female	male	NOTEST	0	0	0	0	1	1	no
XLOC_000495	XLOC_000495	RPRC014244	GL548456:5122-17812	female	male	OK	1.2006	2.53073	1.07579	1.05363	0.3165	0.82312	no
XLOC_000496	XLOC_000496	RPRC009149	GL548462:2143-6229	female	male	NOTEST	0	0	0	0	1	1	no
XLOC_000497	XLOC_000497	RPRC009086	GL548477:2350-3535	female	male	NOTEST	0	0	0	0	1	1	no
XLOC_000498	XLOC_000498	RPRC008346	GL548495:8148-20576	female	male	NOTEST	0	0	0	0	1	1	no
XLOC_000499	XLOC_000499	RPRC017119	GL548495:8148-20576	female	male	NOTEST	0	0	0	0	1	1	no
XLOC_000500	XLOC_000500	RPRC009133	GL548504:29197-31657	female	male	OK	1152.21	713.918	-0.690569	-1.00425	0.3025	0.813968	no
XLOC_000501	XLOC_000501	RPRC009134	GL548504:34303-41050	female	male	OK	0.767529	1.37907	0.8454	0.813427	0.42895	0.866359	no
XLOC_000502	XLOC_000502	RPRC015778	GL548510:3744-3834	female	male	NOTEST	0	0	0	0	1	1	no
XLOC_000503	XLOC_000503	RPRC002251	GL548517:285-441	female	male	OK	2.08146	4.19675	1.01168	0.434624	0.46835	0.875899	no
XLOC_000504	XLOC_000504	RPRC004948	GL548525:306-15558	female	male	NOTEST	0	0.0566364	inf	0	1	1	no
XLOC_000505	XLOC_000505	RPRC000650	GL548533:3594-14408	female	male	OK	22.1318	20.2036	-0.131507	-0.187182	0.85495	0.968074	no
XLOC_000506	XLOC_000506	RPRC002617	GL548533:19401-22070	female	male	OK	16.8171	21.4988	0.354328	0.432292	0.65485	0.933228	no
XLOC_000507	XLOC_000507	RPRC002619	GL548533:22476-29773	female	male	OK	3.29997	4.94142	0.582473	0.573747	0.5864	0.913924	no
XLOC_000508	XLOC_000508	RPRC002616	GL548533:30397-49373	female	male	OK	117.327	136.496	0.218327	0.334273	0.72785	0.948419	no
XLOC_000509	XLOC_000509	RPRC002618	GL548533:50097-52350	female	male	NOTEST	0.196365	0.190042	-0.0472172	0	1	1	no
XLOC_000510	XLOC_000510	RPRC015831	GL548533:60720-60836	female	male	OK	0	38.0443	inf	-nan	0.00855	0.267054	no
XLOC_000511	XLOC_000511	RPRC004055	GL548536:14186-16156	female	male	OK	45.1446	46.0682	0.0292201	0.0409956	0.9674	0.990847	no
XLOC_000512	XLOC_000512	RPRC004056	GL548536:18257-19701	female	male	OK	42.8275	31.4819	-0.444016	-0.626051	0.5353	0.898336	no
XLOC_000513	XLOC_000513	RPRC000651	GL548553:4362-12630	female	male	OK	0.313729	1.13116	1.85021	1.31372	0.22985	0.772875	no
XLOC_000514	XLOC_000514	RPRC015867	GL548567:10917-10999	female	male	NOTEST	0	0	0	0	1	1	no
XLOC_000515	XLOC_000515	RPRC009958	GL548571:13282-18445	female	male	NOTEST	0	0	0	0	1	1	no
XLOC_000516	XLOC_000516	RPRC009971	GL548571:18543-24946	female	male	NOTEST	0	0	0	0	1	1	no
XLOC_000517	XLOC_000517	RPRC014108	GL548578:1226-2907	female	male	OK	11.4034	15.1895	0.413608	0.501348	0.61375	0.922147	no
XLOC_000518	XLOC_000518	RPRC010928	GL548588:140-7970	female	male	OK	0.108908	0.259384	1.25197	0.802699	0.4453	0.868745	no
XLOC_000519	XLOC_000519	RPRC015723	GL548593:3716-3789	female	male	NOTEST	0	0	0	0	1	1	no
XLOC_000520	XLOC_000520	RPRC012551	GL548596:1357-4012	female	male	OK	22.0034	19.5688	-0.16917	-0.222374	0.82795	0.963038	no
XLOC_000521	XLOC_000521	RPRC006457	GL548597:7162-11102	female	male	NOTEST	0.111598	0.106832	-0.0629561	0	1	1	no
XLOC_000522	XLOC_000522	RPRC006296	GL548602:1620-2073	female	male	OK	0	0.866318	inf	-nan	0.04745	0.504578	no
XLOC_000523	XLOC_000523	RPRC000329	GL548603:3750-7541	female	male	NOTEST	0.0723299	0.137389	0.925605	0	1	1	no
XLOC_000524	XLOC_000524	RPRC000340	GL548603:13241-13295	female	male	OK	1161.79	948.573	-0.292514	-0.258858	0.7957	0.959606	no
XLOC_000525	XLOC_000525	RPRC002383	GL548603:973-2118	female	male	NOTEST	0.0366987	0	-inf	0	1	1	no
XLOC_000526	XLOC_000526	RPRC010834	GL548623:306-8319	female	male	OK	3.02172	12.3426	2.0302	1.75595	0.1063	0.624632	no
XLOC_000527	XLOC_000527	RPRC010826	GL548623:53785-54135	female	male	OK	81.3357	72.206	-0.171769	-0.227801	0.82195	0.962282	no
XLOC_000528	XLOC_000528	RPRC010830	GL548623:9466-19253	female	male	OK	1.37889	2.59537	0.912428	0.903109	0.3901	0.855718	no
XLOC_000529	XLOC_000529	RPRC010829	GL548623:21635-24714	female	male	OK	0.865022	4.39857	2.34622	2.04589	0.06825	0.517056	no
XLOC_000530	XLOC_000530	RPRC000652	GL548623:37587-38397	female	male	OK	11.5145	14.7134	0.353675	0.429132	0.66195	0.933646	no
XLOC_000531	XLOC_000531	RPRC010828	GL548623:42525-43581	female	male	OK	73.8848	67.7878	-0.124251	-0.193728	0.8368	0.965202	no
XLOC_000532	XLOC_000532	RPRC000653	GL548641:948-1146	female	male	NOTEST	0	0	0	0	1	1	no
XLOC_000533	XLOC_000533	RPRC012104	GL548642:3039-7344	female	male	OK	22.1728	11.4089	-0.958637	-1.31179	0.19255	0.741112	no
XLOC_000534	XLOC_000534	RPRC012457	GL548643:2541-2673	female	male	NOTEST	0	0	0	0	1	1	no
XLOC_000535	XLOC_000535	RPRC008252	GL548646:17418-38056	female	male	OK	11.2131	13.6396	0.282614	0.35632	0.72055	0.946335	no
XLOC_000536	XLOC_000536	RPRC008253	GL548646:11581-16344	female	male	OK	31.234	31.5046	0.0124422	0.0173301	0.98505	0.995534	no
XLOC_000537	XLOC_000537	RPRC008897	GL548650:16152-16617	female	male	OK	31.8032	17.0043	-0.903269	-1.05147	0.31065	0.81829	no
XLOC_000538	XLOC_000538	RPRC008896	GL548650:22424-23292	female	male	OK	25.4902	17.909	-0.509258	-0.649479	0.52385	0.894937	no
XLOC_000539	XLOC_000539	RPRC008898	GL548650:1022-1859	female	male	OK	0.657086	3.41558	2.37798	2.25043	0.04275	0.504578	no
XLOC_000540	XLOC_000540	RPRC009541	GL548654:7806-8398	female	male	OK	0.3383	0.404879	0.259189	0.180197	0.86645	0.970172	no
XLOC_000541	XLOC_000541	RPRC000654	GL548654:12407-15211	female	male	OK	43.1018	30.9263	-0.478913	-0.645434	0.50485	0.887259	no
XLOC_000542	XLOC_000542	RPRC016483	GL548658:375-450	female	male	NOTEST	0	0	0	0	1	1	no
XLOC_000543	XLOC_000543	RPRC008389	GL548666:60-816	female	male	OK	5.28239	7.61166	0.527021	0.475275	0.64075	0.931206	no
XLOC_000544	XLOC_000544	RPRC016437	GL548673:19688-19776	female	male	NOTEST	0	0	0	0	1	1	no
XLOC_000545	XLOC_000545	RPRC015703	GL548673:19688-19776	female	male	NOTEST	0	0	0	0	1	1	no
XLOC_000546	XLOC_000546	RPRC008158	GL548686:79-1200	female	male	OK	0.179102	0.599885	1.74391	1.16394	0.28785	0.811517	no
XLOC_000547	XLOC_000547	RPRC003804	GL548702:2044-2986	female	male	OK	10.3237	4.76997	-1.1139	-1.15746	0.25695	0.79117	no
XLOC_000548	XLOC_000548	RPRC010946	GL548705:3516-3588	female	male	NOTEST	0	0	0	0	1	1	no
XLOC_000549	XLOC_000549	RPRC006710	GL548715:1-774	female	male	OK	28.5011	12.367	-1.20452	-1.40644	0.161	0.711976	no
XLOC_000550	XLOC_000550	RPRC011284	GL548765:1077-1269	female	male	OK	11.8652	20.2529	0.771399	0.694746	0.4991	0.885674	no
XLOC_000551	XLOC_000551	RPRC000655	GL548779:3197-8209	female	male	OK	15.1796	52.7246	1.79634	2.41175	0.0224	0.400381	no
XLOC_000552	XLOC_000552	RPRC000656	GL548787:842-1475	female	male	NOTEST	0.0690977	0.0694188	0.00669002	0	1	1	no
XLOC_000553	XLOC_000553	RPRC012758	GL548794:106-14427	female	male	OK	28.7691	14.1113	-1.02767	-1.08515	0.29805	0.811517	no
XLOC_000554	XLOC_000554	RPRC016214	GL548798:52006-52079	female	male	NOTEST	0	0	0	0	1	1	no
XLOC_000555	XLOC_000555	RPRC007743	GL548799:100-238	female	male	NOTEST	0	0	0	0	1	1	no
XLOC_000556	XLOC_000556	RPRC006880	GL548813:4396-7487	female	male	OK	0.916576	0.625036	-0.552315	-0.491612	0.6319	0.928511	no
XLOC_000557	XLOC_000557	RPRC006853	GL548813:9409-13032	female	male	OK	163.46	106.989	-0.611478	-0.942791	0.33405	0.830952	no
XLOC_000558	XLOC_000558	RPRC004864	GL548814:646-1462	female	male	NOTEST	0	0	0	0	1	1	no
XLOC_000559	XLOC_000559	RPRC010610	GL548816:1338-2064	female	male	NOTEST	0.0451689	0	-inf	0	1	1	no
XLOC_000560	XLOC_000560	RPRC007895	GL548820:10460-15115	female	male	OK	55.0522	41.2909	-0.414977	-0.638222	0.52035	0.893375	no
XLOC_000561	XLOC_000561	RPRC007899	GL548820:19304-31704	female	male	OK	92.4377	106.719	0.20727	0.29289	0.76055	0.954786	no
XLOC_000562	XLOC_000562	RPRC007922	GL548820:36800-61623	female	male	OK	3.16656	7.34707	1.21425	1.79943	0.0667	0.517056	no
XLOC_000563	XLOC_000563	RPRC007897	GL548820:7010-9803	female	male	OK	37.4342	41.9682	0.16494	0.2386	0.8058	0.959606	no
XLOC_000564	XLOC_000564	RPRC007937	GL548820:15514-17038	female	male	OK	18.281	15.1618	-0.269909	-0.391508	0.68495	0.938208	no
XLOC_000565	XLOC_000565	RPRC011034	GL548830:210-8786	female	male	NOTEST	0.167487	0.163182	-0.0375675	0	1	1	no
XLOC_000566	XLOC_000566	RPRC012552	GL548833:1281-7423	female	male	OK	0.770187	5.57639	2.85605	2.55353	0.02805	0.421705	no
XLOC_000567	XLOC_000567	RPRC011117	GL548840:4225-4522	female	male	OK	0.280641	0.53852	0.940272	0.403947	0.6565	0.93332	no
XLOC_000568	XLOC_000568	RPRC004154	GL548856:10472-17248	female	male	OK	0.685824	0.45792	-0.582742	-0.577149	0.5779	0.911573	no
XLOC_000569	XLOC_000569	RPRC000657	GL548860:173-773	female	male	NOTEST	0	0	0	0	1	1	no
XLOC_000570	XLOC_000570	RPRC009216	GL548879:810-1059	female	male	NOTEST	0	0	0	0	1	1	no
XLOC_000571	XLOC_000571	RPRC010865	GL548883:16128-19071	female	male	OK	0.371484	0	-inf	-nan	0.06185	0.504578	no
XLOC_000572	XLOC_000572	RPRC012540	GL548886:202-1455	female	male	NOTEST	0	0	0	0	1	1	no
XLOC_000573	XLOC_000573	RPRC012488	GL548890:372-645	female	male	OK	0.656266	0.969665	0.563205	0.346645	0.7684	0.955163	no
XLOC_000574	XLOC_000574	RPRC006419	GL548897:852-1309	female	male	OK	6.66783	1.98966	-1.7447	-1.50114	0.16765	0.718321	no
XLOC_000575	XLOC_000575	RPRC008955	GL548902:188-335	female	male	OK	2.57224	5.20279	1.01626	0.436592	0.46835	0.875899	no
XLOC_000576	XLOC_000576	RPRC012612	GL548903:1622-1778	female	male	NOTEST	0	0	0	0	1	1	no
XLOC_000577	XLOC_000577	RPRC004327	GL548930:1027-2005	female	male	NOTEST	0	0	0	0	1	1	no
XLOC_000578	XLOC_000578	RPRC004325	GL548930:2487-2916	female	male	NOTEST	0	0	0	0	1	1	no
XLOC_000579	XLOC_000579	RPRC004323	GL548930:3509-3623	female	male	NOTEST	0	0	0	0	1	1	no
XLOC_000580	XLOC_000580	RPRC004321	GL548930:4919-6657	female	male	NOTEST	0	0	0	0	1	1	no
XLOC_000581	XLOC_000581	RPRC004320	GL548930:9762-12666	female	male	NOTEST	0	0	0	0	1	1	no
XLOC_000582	XLOC_000582	RPRC006176	GL548931:214-1199	female	male	OK	51.31	97.4416	0.925299	1.17803	0.2427	0.781375	no
XLOC_000583	XLOC_000583	RPRC006175	GL548931:1775-2360	female	male	OK	33.6059	70.2179	1.06312	1.43442	0.14405	0.69495	no
XLOC_000584	XLOC_000584	RPRC000658	GL548939:4265-4870	female	male	NOTEST	0	0.147004	inf	0	1	1	no
XLOC_000585	XLOC_000585	RPRC004136	GL548964:3810-4164	female	male	OK	1.31059	1.86861	0.511747	0.417187	0.67555	0.936204	no
XLOC_000586	XLOC_000586	RPRC012836	GL548979:2510-3023	female	male	OK	0.792125	2.49793	1.65693	1.49313	0.1599	0.710741	no
XLOC_000587	XLOC_000587	RPRC017066	GL549007:4178-4341	female	male	OK	13.0539	1296.07	6.63353	6.26202	0.0181	0.383322	no
XLOC_000588	XLOC_000588	RPRC007238	GL549007:11310-13581	female	male	NOTEST	0.187124	0.0926175	-1.01464	0	1	1	no
XLOC_000589	XLOC_000589	RPRC006459	GL549011:2001-3132	female	male	OK	91.3867	56.1443	-0.702845	-1.02	0.29835	0.811522	no
XLOC_000590	XLOC_000590	RPRC010777	GL549012:3944-4169	female	male	NOTEST	0	0	0	0	1	1	no
XLOC_000591	XLOC_000591	RPRC009636	GL549013:111-501	female	male	NOTEST	0	0	0	0	1	1	no
XLOC_000592	XLOC_000592	RPRC014431	GL549015:2012-2168	female	male	OK	0	2.13113	inf	-nan	0.05645	0.504578	no
XLOC_000593	XLOC_000593	RPRC008781	GL549033:218-1248	female	male	OK	0	0.967758	inf	-nan	0.05645	0.504578	no
XLOC_000594	XLOC_000594	RPRC005739	GL549036:443-1840	female	male	NOTEST	0	0	0	0	1	1	no
XLOC_000595	XLOC_000595	RPRC015726	GL549047:3945-4068	female	male	NOTEST	0	0	0	0	1	1	no
XLOC_000596	XLOC_000596	RPRC011472	GL549053:13851-14019	female	male	NOTEST	0	0	0	0	1	1	no
XLOC_000597	XLOC_000597	RPRC003089	GL549057:6789-9014	female	male	OK	1.70292	0.951036	-0.840438	-0.826987	0.426	0.866359	no
XLOC_000598	XLOC_000598	RPRC007259	GL549063:606-1731	female	male	NOTEST	0	0	0	0	1	1	no
XLOC_000599	XLOC_000599	RPRC016375	GL549077:7664-7736	female	male	NOTEST	0	0	0	0	1	1	no
XLOC_000600	XLOC_000600	RPRC000659	GL549095:988-3951	female	male	NOTEST	0	0	0	0	1	1	no
XLOC_000601	XLOC_000601	RPRC011589	GL549096:492-648	female	male	NOTEST	0	0	0	0	1	1	no
XLOC_000602	XLOC_000602	RPRC000660	GL549101:24294-27684	female	male	NOTEST	0	0	0	0	1	1	no
XLOC_000603	XLOC_000603	RPRC003180	GL549104:634-3361	female	male	NOTEST	0	0	0	0	1	1	no
XLOC_000604	XLOC_000604	RPRC011180	GL549110:2033-4342	female	male	NOTEST	0	0	0	0	1	1	no
XLOC_000605	XLOC_000605	RPRC011179	GL549110:19126-20498	female	male	OK	26.8581	22.2344	-0.272561	-0.343706	0.72955	0.948822	no
XLOC_000606	XLOC_000606	RPRC015922	GL549122:12289-12407	female	male	NOTEST	0	0	0	0	1	1	no
XLOC_000607	XLOC_000607	RPRC017245	GL549125:329-400	female	male	NOTEST	0	0	0	0	1	1	no
XLOC_000608	XLOC_000608	RPRC016590	GL549125:438-609	female	male	NOTEST	0	0	0	0	1	1	no
XLOC_000609	XLOC_000609	RPRC004227	GL549125:3926-4577	female	male	NOTEST	0	0	0	0	1	1	no
XLOC_000610	XLOC_000610	RPRC004128	GL549130:21412-23382	female	male	NOTEST	0.231765	0.100352	-1.2076	0	1	1	no
XLOC_000611	XLOC_000611	RPRC000661	GL549134:27-1671	female	male	NOTEST	0	0.0185992	inf	0	1	1	no
XLOC_000612	XLOC_000612	RPRC002230	GL549141:9930-16265	female	male	OK	4.72792	16.9777	1.84436	2.23742	0.03565	0.471873	no
XLOC_000613	XLOC_000613	RPRC002231	GL549141:39524-41711	female	male	OK	0.472727	0.376545	-0.328185	-0.256233	0.7941	0.959469	no
XLOC_000614	XLOC_000614	RPRC002232	GL549141:45290-58191	female	male	OK	38.7042	36.2737	-0.0935682	-0.145489	0.88185	0.974333	no
XLOC_000615	XLOC_000615	RPRC016020	GL549150:70216-70299	female	male	NOTEST	0	0	0	0	1	1	no
XLOC_000616	XLOC_000616	RPRC008570	GL549150:44-25869	female	male	OK	1.64575	2.53792	0.624905	0.614807	0.5477	0.903498	no
XLOC_000617	XLOC_000617	RPRC008077	GL549151:15075-18977	female	male	OK	100.795	153.387	0.605755	0.944009	0.3265	0.82761	no
XLOC_000618	XLOC_000618	RPRC008079	GL549151:1370-2717	female	male	OK	0.0231902	0.351979	3.9239	1.84659	0.12235	0.660867	no
XLOC_000619	XLOC_000619	RPRC008078	GL549151:4477-14614	female	male	OK	140.535	92.2653	-0.607072	-0.83705	0.4051	0.860152	no
XLOC_000620	XLOC_000620	RPRC000299	GL549155:9402-16549	female	male	NOTEST	0	0	0	0	1	1	no
XLOC_000621	XLOC_000621	RPRC000438	GL549155:35881-42270	female	male	NOTEST	0	0	0	0	1	1	no
XLOC_000622	XLOC_000622	RPRC000418	GL549155:43155-49109	female	male	NOTEST	0	0	0	0	1	1	no
XLOC_000623	XLOC_000623	RPRC014151	GL549156:24-177	female	male	OK	0	2.23158	inf	-nan	0.05645	0.504578	no
XLOC_000624	XLOC_000624	RPRC007529	GL549165:33210-33531	female	male	NOTEST	0	0	0	0	1	1	no
XLOC_000625	XLOC_000625	RPRC004019	GL549174:494-2566	female	male	NOTEST	0	0	0	0	1	1	no
XLOC_000626	XLOC_000626	RPRC004018	GL549174:6205-6475	female	male	OK	0.964656	21.2666	4.46243	3.32497	0.08635	0.567784	no
XLOC_000627	XLOC_000627	RPRC004002	GL549174:9175-19607	female	male	OK	3.97576	5.99621	0.592819	0.654042	0.5048	0.887259	no
XLOC_000628	XLOC_000628	RPRC010962	GL549184:128-4519	female	male	NOTEST	0	0	0	0	1	1	no
XLOC_000629	XLOC_000629	RPRC003166	GL549188:34382-34991	female	male	OK	0	0.355548	inf	-nan	0.00855	0.267054	no
XLOC_000630	XLOC_000630	RPRC012665	GL549191:643-982	female	male	OK	1.45323	0.824575	-0.81754	-0.607642	0.5622	0.907537	no
XLOC_000631	XLOC_000631	RPRC010567	GL549210:2798-3206	female	male	OK	0.734115	1.31689	0.843055	0.654255	0.53345	0.898076	no
XLOC_000632	XLOC_000632	RPRC004987	GL549215:571-721	female	male	NOTEST	0	0	0	0	1	1	no
XLOC_000633	XLOC_000633	RPRC006472	GL549219:8129-8587	female	male	NOTEST	0	0	0	0	1	1	no
XLOC_000634	XLOC_000634	RPRC006470	GL549219:19009-25568	female	male	OK	0.414917	0.667329	0.685573	0.643894	0.5352	0.898336	no
XLOC_000635	XLOC_000635	RPRC002466	GL549223:5910-8346	female	male	NOTEST	0	0.0336443	inf	0	1	1	no
XLOC_000636	XLOC_000636	RPRC013980	GL549226:626-6221	female	male	NOTEST	0.0451387	0.0419381	-0.106102	0	1	1	no
XLOC_000637	XLOC_000637	RPRC004619	GL549241:678-2093	female	male	NOTEST	0	0	0	0	1	1	no
XLOC_000638	XLOC_000638	RPRC002177	GL549247:1887-8581	female	male	OK	0.235905	0.95186	2.01254	1.54795	0.14755	0.697945	no
XLOC_000639	XLOC_000639	RPRC014605	GL549261:3577-4333	female	male	OK	2.95491	2.66902	-0.146805	-0.145296	0.88465	0.974524	no
XLOC_000640	XLOC_000640	RPRC013957	GL549269:738-5148	female	male	NOTEST	0	0	0	0	1	1	no
XLOC_000641	XLOC_000641	RPRC017124	GL549282:234-308	female	male	NOTEST	0	0	0	0	1	1	no
XLOC_000642	XLOC_000642	RPRC006103	GL549284:610-2089	female	male	NOTEST	0	0	0	0	1	1	no
XLOC_000643	XLOC_000643	RPRC012436	GL549286:109-232	female	male	NOTEST	0	0	0	0	1	1	no
XLOC_000644	XLOC_000644	RPRC010838	GL549292:4049-4388	female	male	NOTEST	0	0	0	0	1	1	no
XLOC_000645	XLOC_000645	RPRC014028	GL549304:165-474	female	male	OK	63.1681	104.008	0.719431	0.751662	0.4689	0.875899	no
XLOC_000646	XLOC_000646	RPRC009899	GL549315:2151-3018	female	male	OK	0.236673	0.716837	1.59875	1.28671	0.21955	0.76477	no
XLOC_000647	XLOC_000647	RPRC004727	GL549323:2203-12229	female	male	OK	0.272541	0.396323	0.540202	0.332487	0.7684	0.955163	no
XLOC_000648	XLOC_000648	RPRC014999	GL549334:159-255	female	male	NOTEST	0	0	0	0	1	1	no
XLOC_000649	XLOC_000649	RPRC004819	GL549339:1393-2128	female	male	NOTEST	0	0	0	0	1	1	no
XLOC_000650	XLOC_000650	RPRC004817	GL549339:3486-4557	female	male	NOTEST	0	0	0	0	1	1	no
XLOC_000651	XLOC_000651	RPRC010811	GL549347:1622-1706	female	male	NOTEST	0	0	0	0	1	1	no
XLOC_000652	XLOC_000652	RPRC008520	GL549355:144-837	female	male	NOTEST	0	0	0	0	1	1	no
XLOC_000653	XLOC_000653	RPRC008519	GL549355:1834-2653	female	male	NOTEST	0	0	0	0	1	1	no
XLOC_000654	XLOC_000654	RPRC008518	GL549355:3046-3904	female	male	NOTEST	0	0	0	0	1	1	no
XLOC_000655	XLOC_000655	RPRC003923	GL549360:13506-13701	female	male	NOTEST	0	0	0	0	1	1	no
XLOC_000656	XLOC_000656	RPRC000662	GL549370:487-4399	female	male	OK	0	0.744314	inf	-nan	0.04745	0.504578	no
XLOC_000657	XLOC_000657	RPRC014622	GL549379:606-1972	female	male	OK	2.27836	1.87824	-0.278618	-0.205409	0.8391	0.965831	no
XLOC_000658	XLOC_000658	RPRC014627	GL549379:3120-9168	female	male	OK	0.792088	0.307462	-1.36525	-1.22686	0.24175	0.780511	no
XLOC_000659	XLOC_000659	RPRC014623	GL549379:17445-19969	female	male	OK	6.48336	3.01528	-1.10445	-1.15659	0.26085	0.795182	no
XLOC_000660	XLOC_000660	RPRC014625	GL549379:24870-27079	female	male	OK	1.99148	1.29708	-0.618575	-0.602572	0.5605	0.906969	no
XLOC_000661	XLOC_000661	RPRC011012	GL549381:528-1518	female	male	NOTEST	0	0	0	0	1	1	no
XLOC_000662	XLOC_000662	RPRC015238	GL549402:7116-19358	female	male	OK	0.789308	1.74716	1.14636	1.02757	0.32925	0.828133	no
XLOC_000663	XLOC_000663	RPRC016460	GL549402:7116-19358	female	male	NOTEST	0	0	0	0	1	1	no
XLOC_000664	XLOC_000664	RPRC006188	GL549413:14192-31500	female	male	OK	347.648	309.253	-0.16884	-0.262475	0.78045	0.957572	no
XLOC_000665	XLOC_000665	RPRC000663	GL549419:18434-23357	female	male	NOTEST	0.239792	0	-inf	0	1	1	no
XLOC_000666	XLOC_000666	RPRC008497	GL549423:140-1311	female	male	OK	1.46452	0.628345	-1.22079	-1.06811	0.3093	0.817923	no
XLOC_000667	XLOC_000667	RPRC012362	GL549426:2927-6073	female	male	OK	0.887449	1.69456	0.933174	0.797137	0.4453	0.868745	no
XLOC_000668	XLOC_000668	RPRC008921	GL549428:103-681	female	male	NOTEST	0	0	0	0	1	1	no
XLOC_000669	XLOC_000669	RPRC009554	GL549435:61-727	female	male	NOTEST	0	0	0	0	1	1	no
XLOC_000670	XLOC_000670	RPRC007227	GL549436:4406-5003	female	male	OK	0.411978	4.0027	3.28033	2.58472	0.0546	0.504578	no
XLOC_000671	XLOC_000671	RPRC007222	GL549436:6459-7560	female	male	OK	2.02129	3.48732	0.786838	0.759679	0.4616	0.874688	no
XLOC_000672	XLOC_000672	RPRC007220	GL549436:24595-26862	female	male	OK	512.839	287.563	-0.83463	-1.16738	0.23455	0.775085	no
XLOC_000673	XLOC_000673	RPRC007219	GL549436:30631-34021	female	male	OK	43.9535	29.9244	-0.554656	-0.827727	0.39405	0.85696	no
XLOC_000674	XLOC_000674	RPRC007218	GL549436:52143-55094	female	male	OK	95.3798	131.475	0.463029	0.71273	0.47345	0.877108	no
XLOC_000675	XLOC_000675	RPRC007223	GL549436:89663-97672	female	male	NOTEST	0	0.17992	inf	0	1	1	no
XLOC_000676	XLOC_000676	RPRC007221	GL549436:19835-23966	female	male	OK	105.083	61.6298	-0.769836	-1.20139	0.21245	0.762679	no
XLOC_000677	XLOC_000677	RPRC007224	GL549436:74051-82045	female	male	OK	5.30285	8.02508	0.597747	0.76484	0.4498	0.869696	no
XLOC_000678	XLOC_000678	RPRC010590	GL549437:1049-9186	female	male	OK	0.522111	0.763286	0.547868	0.337205	0.7684	0.955163	no
XLOC_000679	XLOC_000679	RPRC010589	GL549437:22018-25419	female	male	OK	0.918182	1.93726	1.07717	0.875709	0.3988	0.858474	no
XLOC_000680	XLOC_000680	RPRC010587	GL549437:38416-39982	female	male	NOTEST	0.0381935	0.238241	2.64102	0	1	1	no
XLOC_000681	XLOC_000681	RPRC011893	GL549439:1064-1316	female	male	NOTEST	0	0	0	0	1	1	no
XLOC_000682	XLOC_000682	RPRC004456	GL549444:10-151	female	male	OK	0	2.88039	inf	-nan	0.05645	0.504578	no
XLOC_000683	XLOC_000683	RPRC003614	GL549452:1707-2662	female	male	OK	2.51117	3.38082	0.429017	0.424364	0.6801	0.936921	no
XLOC_000684	XLOC_000684	RPRC003218	GL549455:4591-8351	female	male	OK	7.54341	5.4977	-0.456389	-0.503636	0.6074	0.92004	no
XLOC_000685	XLOC_000685	RPRC003172	GL549455:18963-20134	female	male	OK	381.727	220.675	-0.790614	-1.22208	0.2188	0.76477	no
XLOC_000686	XLOC_000686	RPRC003181	GL549455:34144-38379	female	male	OK	0.391545	0.198528	-0.979837	-0.747102	0.4964	0.884544	no
XLOC_000687	XLOC_000687	RPRC003173	GL549455:14172-16487	female	male	OK	31.9794	18.1778	-0.81496	-1.16456	0.22775	0.770481	no
XLOC_000688	XLOC_000688	RPRC003183	GL549455:21705-31150	female	male	OK	3.28751	3.10963	-0.0802492	-0.0985209	0.91625	0.97985	no
XLOC_000689	XLOC_000689	RPRC007127	GL549485:36-2913	female	male	OK	11.5695	9.75751	-0.245746	-0.326093	0.74435	0.951677	no
XLOC_000690	XLOC_000690	RPRC007126	GL549485:4273-5962	female	male	OK	27.5403	22.2147	-0.310027	-0.470368	0.63795	0.93068	no
XLOC_000691	XLOC_000691	RPRC012555	GL549486:5250-11354	female	male	OK	26.8441	18.8361	-0.51111	-0.764327	0.4338	0.868358	no
XLOC_000692	XLOC_000692	RPRC000665	GL549486:34342-47269	female	male	OK	1.80028	1.41923	-0.343113	-0.333324	0.7482	0.952158	no
XLOC_000693	XLOC_000693	RPRC012597	GL549486:15887-19045	female	male	OK	27.8458	35.3669	0.344942	0.512928	0.59685	0.916718	no
XLOC_000694	XLOC_000694	RPRC000664	GL549486:21946-28662	female	male	OK	7.32584	3.77176	-0.957757	-0.995527	0.3221	0.826581	no
XLOC_000695	XLOC_000695	RPRC012588	GL549486:50119-56819	female	male	OK	15.5764	10.6452	-0.549159	-0.686159	0.47005	0.875899	no
XLOC_000696	XLOC_000696	RPRC012556	GL549486:58419-76921	female	male	OK	31.3579	12.1732	-1.36512	-1.89436	0.05455	0.504578	no
XLOC_000697	XLOC_000697	RPRC000618	GL549486:91816-96995	female	male	OK	162.65	82.2162	-0.984277	-1.51681	0.13185	0.678796	no
XLOC_000698	XLOC_000698	RPRC000666	GL549486:108982-118974	female	male	NOTEST	0	0	0	0	1	1	no
XLOC_000699	XLOC_000699	RPRC006381	GL549488:2582-5648	female	male	OK	75.365	49.1876	-0.615601	-0.945972	0.33965	0.832994	no
XLOC_000700	XLOC_000700	RPRC011410	GL549507:1157-1868	female	male	NOTEST	0	0	0	0	1	1	no
XLOC_000701	XLOC_000701	RPRC011858	GL549508:715-1357	female	male	NOTEST	0	0	0	0	1	1	no
XLOC_000702	XLOC_000702	RPRC002389	GL549511:12709-23702	female	male	OK	31.8014	21.0637	-0.594331	-0.906025	0.3539	0.83789	no
XLOC_000703	XLOC_000703	RPRC002392	GL549511:1701-2770	female	male	OK	6.4778	3.33669	-0.957089	-0.9387	0.36635	0.845776	no
XLOC_000704	XLOC_000704	RPRC002391	GL549511:4271-6163	female	male	OK	7.2223	6.01456	-0.263999	-0.257489	0.80095	0.959606	no
XLOC_000705	XLOC_000705	RPRC002387	GL549511:30746-34714	female	male	OK	1433.25	722.049	-0.989122	-1.20561	0.2357	0.77549	no
XLOC_000706	XLOC_000706	RPRC017099	GL549515:9728-9799	female	male	NOTEST	0	0	0	0	1	1	no
XLOC_000707	XLOC_000707	RPRC013939	GL549515:10030-15524	female	male	OK	1.08823	0.400086	-1.4436	-1.21645	0.25225	0.788158	no
XLOC_000708	XLOC_000708	RPRC015964	GL549515:10030-15524	female	male	NOTEST	0	0	0	0	1	1	no
XLOC_000709	XLOC_000709	RPRC017055	GL549515:10030-15524	female	male	NOTEST	0	0	0	0	1	1	no
XLOC_000710	XLOC_000710	RPRC005758	GL549537:135-534	female	male	NOTEST	0	0	0	0	1	1	no
XLOC_000711	XLOC_000711	RPRC005756	GL549537:2062-2893	female	male	NOTEST	0	0	0	0	1	1	no
XLOC_000712	XLOC_000712	RPRC005755	GL549537:3423-3930	female	male	NOTEST	0	0	0	0	1	1	no
XLOC_000713	XLOC_000713	RPRC005264	GL549539:237-708	female	male	NOTEST	0	0	0	0	1	1	no
XLOC_000714	XLOC_000714	RPRC005261	GL549539:3807-4125	female	male	NOTEST	0	0	0	0	1	1	no
XLOC_000715	XLOC_000715	RPRC004404	GL549540:25939-26242	female	male	OK	0	4.08569	inf	-nan	0.0005	0.0581556	no
XLOC_000716	XLOC_000716	RPRC002479	GL549542:892-6893	female	male	NOTEST	0	0	0	0	1	1	no
XLOC_000717	XLOC_000717	RPRC002478	GL549542:10985-11456	female	male	NOTEST	0	0	0	0	1	1	no
XLOC_000718	XLOC_000718	RPRC006454	GL549562:1034-2105	female	male	NOTEST	0	0	0	0	1	1	no
XLOC_000719	XLOC_000719	RPRC014224	GL549567:12231-21436	female	male	OK	0	0.265403	inf	-nan	0.07135	0.521989	no
XLOC_000720	XLOC_000720	RPRC008974	GL549573:10774-15818	female	male	OK	57.5387	24.9679	-1.20446	-1.69668	0.09145	0.583414	no
XLOC_000721	XLOC_000721	RPRC007833	GL549582:965-1463	female	male	NOTEST	0	0	0	0	1	1	no
XLOC_000722	XLOC_000722	RPRC007758	GL549583:621-1506	female	male	NOTEST	0	0	0	0	1	1	no
XLOC_000723	XLOC_000723	RPRC006356	GL549584:4188-5097	female	male	OK	0.302972	0.474395	0.646906	0.531398	0.6059	0.919707	no
XLOC_000724	XLOC_000724	RPRC004057	GL549609:177-399	female	male	OK	1.97124	0	-inf	-nan	0.0418	0.504578	no
XLOC_000725	XLOC_000725	RPRC006673	GL549612:608-740	female	male	NOTEST	0	0	0	0	1	1	no
XLOC_000726	XLOC_000726	RPRC003044	GL549621:49-571	female	male	OK	2.33303	3.24431	0.475709	0.462811	0.64845	0.932851	no
XLOC_000727	XLOC_000727	RPRC003043	GL549621:1546-1924	female	male	NOTEST	0	0.137527	inf	0	1	1	no
XLOC_000728	XLOC_000728	RPRC007199	GL549625:21-1275	female	male	OK	44.5637	32.8546	-0.439773	-0.674378	0.4904	0.881613	no
XLOC_000729	XLOC_000729	RPRC007198	GL549625:3877-9792	female	male	OK	132.623	88.2778	-0.587205	-0.902559	0.3568	0.840455	no
XLOC_000730	XLOC_000730	RPRC010574	GL549660:139-295	female	male	NOTEST	0	0	0	0	1	1	no
XLOC_000731	XLOC_000731	RPRC014522	GL549666:129-369	female	male	OK	0	0.463637	inf	-nan	0.05645	0.504578	no
XLOC_000732	XLOC_000732	RPRC006478	GL549681:14791-18487	female	male	OK	46.6285	46.1886	-0.0136772	-0.0207525	0.98445	0.995454	no
XLOC_000733	XLOC_000733	RPRC000667	GL549681:45290-46280	female	male	NOTEST	0	0	0	0	1	1	no
XLOC_000734	XLOC_000734	RPRC006497	GL549681:20031-24848	female	male	OK	45.4465	36.1459	-0.330339	-0.517384	0.5904	0.915485	no
XLOC_000735	XLOC_000735	RPRC004054	GL549685:223-865	female	male	NOTEST	0	0	0	0	1	1	no
XLOC_000736	XLOC_000736	RPRC003370	GL549692:23122-28227	female	male	NOTEST	0	0	0	0	1	1	no
XLOC_000737	XLOC_000737	RPRC004876	GL549694:72-742	female	male	OK	1.04502	0.675346	-0.629832	-0.520695	0.6114	0.921337	no
XLOC_000738	XLOC_000738	RPRC006423	GL549700:71-849	female	male	OK	0.195117	0.569153	1.54448	0.685558	0.4302	0.866359	no
XLOC_000739	XLOC_000739	RPRC017229	GL549709:21215-21311	female	male	OK	0	10.115	inf	-nan	0.05645	0.504578	no
XLOC_000740	XLOC_000740	RPRC002481	GL549712:7554-8196	female	male	OK	51.2821	24.9543	-1.03916	-1.21112	0.22535	0.767678	no
XLOC_000741	XLOC_000741	RPRC009685	GL549723:416-3515	female	male	NOTEST	0	0	0	0	1	1	no
XLOC_000742	XLOC_000742	RPRC014869	GL549730:656-1571	female	male	NOTEST	0	0	0	0	1	1	no
XLOC_000743	XLOC_000743	RPRC000668	GL549730:7862-10571	female	male	NOTEST	0.0122877	0.0242338	0.979813	0	1	1	no
XLOC_000744	XLOC_000744	RPRC014870	GL549730:49-343	female	male	NOTEST	0	0	0	0	1	1	no
XLOC_000745	XLOC_000745	RPRC014946	GL549748:3709-4270	female	male	NOTEST	0	0	0	0	1	1	no
XLOC_000746	XLOC_000746	RPRC010642	GL549754:19-591	female	male	NOTEST	0.137906	0	-inf	0	1	1	no
XLOC_000747	XLOC_000747	RPRC009327	GL549763:25748-50240	female	male	OK	6.97152	7.4228	0.090491	0.110566	0.91135	0.979822	no
XLOC_000748	XLOC_000748	RPRC009326	GL549763:56049-60314	female	male	OK	103.175	104.162	0.0137224	0.0208994	0.98305	0.995164	no
XLOC_000749	XLOC_000749	RPRC000669	GL549763:67152-68046	female	male	OK	72.7115	39.3535	-0.88569	-1.2197	0.22705	0.769391	no
XLOC_000750	XLOC_000750	RPRC010484	GL549773:1048-1393	female	male	NOTEST	0	0	0	0	1	1	no
XLOC_000751	XLOC_000751	RPRC010481	GL549773:3427-3959	female	male	NOTEST	0	0	0	0	1	1	no
XLOC_000752	XLOC_000752	RPRC007315	GL549794:161-317	female	male	OK	4.30907	0	-inf	-nan	0.06795	0.517056	no
XLOC_000753	XLOC_000753	RPRC000670	GL549800:14248-17900	female	male	OK	8.18343	38.4723	2.23304	3.04331	0.0059	0.21879	no
XLOC_000754	XLOC_000754	RPRC011432	GL549803:3287-4620	female	male	OK	3.68312	4.73761	0.363229	0.356932	0.7271	0.948058	no
XLOC_000755	XLOC_000755	RPRC010474	GL549808:40-262	female	male	NOTEST	0	0	0	0	1	1	no
XLOC_000756	XLOC_000756	RPRC012834	GL549811:612-735	female	male	NOTEST	0	0	0	0	1	1	no
XLOC_000757	XLOC_000757	RPRC000671	GL549818:3988-11433	female	male	OK	3.61951	2.85075	-0.344451	-0.354714	0.71595	0.945397	no
XLOC_000758	XLOC_000758	RPRC003327	GL549818:12171-13567	female	male	OK	5086.51	3211.99	-0.663211	-0.614302	0.50645	0.888027	no
XLOC_000759	XLOC_000759	RPRC009138	GL549822:1517-2112	female	male	NOTEST	0	0	0	0	1	1	no
XLOC_000760	XLOC_000760	RPRC009139	GL549822:3259-11432	female	male	OK	18.0413	13.5985	-0.407849	-0.595421	0.56025	0.906969	no
XLOC_000761	XLOC_000761	RPRC012192	GL549825:777-1446	female	male	NOTEST	0.249584	0	-inf	0	1	1	no
XLOC_000762	XLOC_000762	RPRC006262	GL549828:5157-5655	female	male	OK	0.0951215	0.280569	1.56051	0.692676	0.4302	0.866359	no
XLOC_000763	XLOC_000763	RPRC002857	GL549835:2874-9450	female	male	OK	29.7899	20.4126	-0.545368	-0.818431	0.41045	0.861583	no
XLOC_000764	XLOC_000764	RPRC002855	GL549835:13982-16624	female	male	OK	186.714	143.569	-0.379088	-0.554663	0.57485	0.910526	no
XLOC_000765	XLOC_000765	RPRC002853	GL549835:53683-54984	female	male	OK	37.6527	25.1769	-0.580652	-0.674441	0.50105	0.886272	no
XLOC_000766	XLOC_000766	RPRC000672	GL549835:28744-33527	female	male	OK	3.3248	3.83712	0.206756	0.204221	0.84645	0.96721	no
XLOC_000767	XLOC_000767	RPRC000673	GL549835:37672-44938	female	male	OK	3.55417	6.35309	0.837946	0.786268	0.44945	0.869696	no
XLOC_000768	XLOC_000768	RPRC002886	GL549835:48025-49036	female	male	OK	0.0667624	0.318944	2.25619	1.53233	0.19875	0.747492	no
XLOC_000769	XLOC_000769	RPRC009948	GL549842:5311-6043	female	male	OK	0.107362	0.528062	2.29823	1.56089	0.198	0.74686	no
XLOC_000770	XLOC_000770	RPRC004482	GL549845:2745-7639	female	male	NOTEST	0	0	0	0	1	1	no
XLOC_000771	XLOC_000771	RPRC010833	GL549846:792-1482	female	male	OK	0.237629	0.541315	1.18776	0.940183	0.37585	0.850723	no
XLOC_000772	XLOC_000772	RPRC010831	GL549846:2307-2523	female	male	OK	679.761	908.617	0.418646	0.624483	0.5256	0.89563	no
XLOC_000773	XLOC_000773	RPRC000674	GL549864:707-2064	female	male	NOTEST	0	0	0	0	1	1	no
XLOC_000774	XLOC_000774	RPRC008871	GL549864:5930-6509	female	male	NOTEST	0	0	0	0	1	1	no
XLOC_000775	XLOC_000775	RPRC006279	GL549865:295-451	female	male	NOTEST	0	0	0	0	1	1	no
XLOC_000776	XLOC_000776	RPRC009382	GL549867:35904-41195	female	male	OK	17.9576	17.6369	-0.0259932	-0.017896	0.88775	0.975234	no
XLOC_000777	XLOC_000777	RPRC014220	GL549882:963-1035	female	male	NOTEST	0	0	0	0	1	1	no
XLOC_000778	XLOC_000778	RPRC006215	GL549924:806-6327	female	male	NOTEST	0	0	0	0	1	1	no
XLOC_000779	XLOC_000779	RPRC016398	GL549933:7899-7992	female	male	NOTEST	0	0	0	0	1	1	no
XLOC_000780	XLOC_000780	RPRC008813	GL549936:725-1037	female	male	NOTEST	0	0	0	0	1	1	no
XLOC_000781	XLOC_000781	RPRC012650	GL549939:43-199	female	male	NOTEST	0	0	0	0	1	1	no
XLOC_000782	XLOC_000782	RPRC014988	GL549944:9928-13583	female	male	NOTEST	0.0794198	0.0389822	-1.02668	0	1	1	no
XLOC_000783	XLOC_000783	RPRC012783	GL549946:568-763	female	male	NOTEST	0	0	0	0	1	1	no
XLOC_000784	XLOC_000784	RPRC000675	GL549952:5753-6449	female	male	NOTEST	0	0.187071	inf	0	1	1	no
XLOC_000785	XLOC_000785	RPRC013081	GL549952:54-1353	female	male	NOTEST	0	0	0	0	1	1	no
XLOC_000786	XLOC_000786	RPRC007343	GL549957:539-974	female	male	NOTEST	0	0	0	0	1	1	no
XLOC_000787	XLOC_000787	RPRC013270	GL549963:3709-4132	female	male	NOTEST	0.106298	0	-inf	0	1	1	no
XLOC_000788	XLOC_000788	RPRC006261	GL549965:12123-16334	female	male	OK	3.25865	3.88979	0.255417	0.285572	0.78055	0.957572	no
XLOC_000789	XLOC_000789	RPRC002399	GL549988:43984-63793	female	male	OK	0.446277	1.49105	1.74032	1.57102	0.14305	0.693931	no
XLOC_000790	XLOC_000790	RPRC004173	GL549990:916-1087	female	male	OK	3.11362	1.52554	-1.02927	-0.437329	0.469	0.875899	no
XLOC_000791	XLOC_000791	RPRC010603	GL549996:808-1249	female	male	OK	0.333162	1.76454	2.405	1.74201	0.14235	0.692619	no
XLOC_000792	XLOC_000792	RPRC004525	GL550005:4110-8533	female	male	NOTEST	0	0	0	0	1	1	no
XLOC_000793	XLOC_000793	RPRC016113	GL550005:1456-1530	female	male	NOTEST	0	0	0	0	1	1	no
XLOC_000794	XLOC_000794	RPRC015665	GL550005:1568-1739	female	male	NOTEST	0	0	0	0	1	1	no
XLOC_000795	XLOC_000795	RPRC012873	GL550012:683-866	female	male	NOTEST	0	0	0	0	1	1	no
XLOC_000796	XLOC_000796	RPRC015558	GL550016:634-718	female	male	NOTEST	0	0	0	0	1	1	no
XLOC_000797	XLOC_000797	RPRC015938	GL550021:1218-1301	female	male	NOTEST	0	0	0	0	1	1	no
XLOC_000798	XLOC_000798	RPRC012844	GL550031:10480-21516	female	male	NOTEST	0	0	0	0	1	1	no
XLOC_000799	XLOC_000799	RPRC015941	GL550031:23588-23655	female	male	NOTEST	0	0	0	0	1	1	no
XLOC_000800	XLOC_000800	RPRC011076	GL550033:210-3421	female	male	OK	110.389	84.1845	-0.390974	-0.600662	0.54415	0.902393	no
XLOC_000801	XLOC_000801	RPRC011080	GL550033:8418-14103	female	male	OK	7.57066	19.8581	1.39124	1.34139	0.20235	0.750712	no
XLOC_000802	XLOC_000802	RPRC000676	GL550033:14656-31368	female	male	OK	112.438	81.0602	-0.472068	-0.715089	0.47195	0.876409	no
XLOC_000803	XLOC_000803	RPRC011075	GL550033:6423-7938	female	male	OK	811.41	527.563	-0.621088	-0.863315	0.39545	0.857305	no
XLOC_000804	XLOC_000804	RPRC011079	GL550033:38895-41358	female	male	OK	5.2753	4.9851	-0.0816316	-0.0804704	0.93865	0.984125	no
XLOC_000805	XLOC_000805	RPRC010847	GL550034:2-2231	female	male	OK	28.3704	45.5002	0.681486	0.924773	0.3638	0.845153	no
XLOC_000806	XLOC_000806	RPRC000677	GL550039:5451-10642	female	male	NOTEST	0	0	0	0	1	1	no
XLOC_000807	XLOC_000807	RPRC000446	GL550039:12923-15692	female	male	NOTEST	0	0	0	0	1	1	no
XLOC_000808	XLOC_000808	RPRC002200	GL550040:37008-37982	female	male	NOTEST	0.0824128	0.0800013	-0.0428453	0	1	1	no
XLOC_000809	XLOC_000809	RPRC000678	GL550051:516-1881	female	male	NOTEST	0	0	0	0	1	1	no
XLOC_000810	XLOC_000810	RPRC011908	GL550051:5290-6424	female	male	NOTEST	0	0	0	0	1	1	no
XLOC_000811	XLOC_000811	RPRC011435	GL550059:20959-33834	female	male	OK	17.5755	16.7567	-0.0688318	-0.104704	0.92045	0.979962	no
XLOC_000812	XLOC_000812	RPRC011433	GL550059:5397-20583	female	male	OK	284.078	222.199	-0.354437	-0.528375	0.599	0.917175	no
XLOC_000813	XLOC_000813	RPRC016908	GL550059:5397-20583	female	male	NOTEST	0	0	0	0	1	1	no
XLOC_000814	XLOC_000814	RPRC003214	GL550084:98-3702	female	male	NOTEST	0	0	0	0	1	1	no
XLOC_000815	XLOC_000815	RPRC015135	GL550091:3-4642	female	male	OK	0.976513	1.10199	0.174405	0.154915	0.88055	0.974333	no
XLOC_000816	XLOC_000816	RPRC015531	GL550094:30562-30635	female	male	NOTEST	0	0	0	0	1	1	no
XLOC_000817	XLOC_000817	RPRC008858	GL550094:206-10002	female	male	OK	21.3171	25.0033	0.230108	0.351926	0.7168	0.945797	no
XLOC_000818	XLOC_000818	RPRC003992	GL550099:1450-1678	female	male	OK	0	0.586933	inf	-nan	0.05645	0.504578	no
XLOC_000819	XLOC_000819	RPRC002998	GL550103:9573-16267	female	male	OK	1.95616	10.3077	2.39762	2.97323	0.00685	0.239704	no
XLOC_000820	XLOC_000820	RPRC000347	GL550111:17670-27264	female	male	NOTEST	0	0	0	0	1	1	no
XLOC_000821	XLOC_000821	RPRC000613	GL550111:28273-31627	female	male	NOTEST	0	0	0	0	1	1	no
XLOC_000822	XLOC_000822	RPRC000463	GL550111:42636-46054	female	male	OK	0	0.501245	inf	-nan	0.07135	0.521989	no
XLOC_000823	XLOC_000823	RPRC002468	GL550111:49394-50131	female	male	NOTEST	0	0	0	0	1	1	no
XLOC_000824	XLOC_000824	RPRC017252	GL550121:329-400	female	male	NOTEST	0	0	0	0	1	1	no
XLOC_000825	XLOC_000825	RPRC015906	GL550121:438-609	female	male	NOTEST	0	0	0	0	1	1	no
XLOC_000826	XLOC_000826	RPRC012520	GL550123:895-1144	female	male	NOTEST	0	0	0	0	1	1	no
XLOC_000827	XLOC_000827	RPRC009963	GL550134:4029-7902	female	male	OK	283.16	274.119	-0.046817	-0.0728134	0.9402	0.984451	no
XLOC_000828	XLOC_000828	RPRC009932	GL550134:11237-14129	female	male	NOTEST	0.0840171	0.16354	0.96089	0	1	1	no
XLOC_000829	XLOC_000829	RPRC009934	GL550134:16153-24129	female	male	OK	894.749	462.913	-0.950743	-1.16231	0.2445	0.783247	no
XLOC_000830	XLOC_000830	RPRC012537	GL550135:1045-5788	female	male	OK	2.18238	6.07942	1.47803	1.29789	0.20815	0.756793	no
XLOC_000831	XLOC_000831	RPRC004385	GL550144:395-650	female	male	NOTEST	0	0	0	0	1	1	no
XLOC_000832	XLOC_000832	RPRC004383	GL550144:1999-2413	female	male	NOTEST	0	0	0	0	1	1	no
XLOC_000833	XLOC_000833	RPRC004381	GL550144:4141-6193	female	male	NOTEST	0	0	0	0	1	1	no
XLOC_000834	XLOC_000834	RPRC000679	GL550145:2015-11519	female	male	OK	63.2053	112.544	0.832373	1.05353	0.30085	0.812528	no
XLOC_000835	XLOC_000835	RPRC003262	GL550145:26530-28109	female	male	OK	3.5854	4.83677	0.43191	0.500235	0.61295	0.921929	no
XLOC_000836	XLOC_000836	RPRC003241	GL550145:35115-36382	female	male	OK	336.827	192.597	-0.806427	-1.21026	0.2264	0.768566	no
XLOC_000837	XLOC_000837	RPRC003249	GL550145:46520-50347	female	male	OK	33.5775	37.1264	0.144952	0.217359	0.8262	0.962672	no
XLOC_000838	XLOC_000838	RPRC003250	GL550145:51885-53804	female	male	NOTEST	0.046263	0.044584	-0.0533312	0	1	1	no
XLOC_000839	XLOC_000839	RPRC003242	GL550145:14418-21081	female	male	OK	59.0058	34.6092	-0.769703	-1.18844	0.23225	0.77415	no
XLOC_000840	XLOC_000840	RPRC003243	GL550145:28327-31879	female	male	OK	19.2383	13.6803	-0.491881	-0.673434	0.50805	0.888324	no
XLOC_000841	XLOC_000841	RPRC003252	GL550145:39942-45345	female	male	OK	52.8183	61.2661	0.214051	0.333533	0.72925	0.948701	no
XLOC_000842	XLOC_000842	RPRC011967	GL550147:4640-9524	female	male	OK	56.2556	36.6197	-0.619376	-0.95383	0.34065	0.833661	no
XLOC_000843	XLOC_000843	RPRC011971	GL550147:16968-20313	female	male	OK	7.93793	2.92555	-1.44005	-1.03323	0.35135	0.836938	no
XLOC_000844	XLOC_000844	RPRC004041	GL550159:729-909	female	male	NOTEST	0	0	0	0	1	1	no
XLOC_000845	XLOC_000845	RPRC012965	GL550171:803-1034	female	male	OK	91.4647	128.945	0.49547	0.574848	0.56265	0.907537	no
XLOC_000846	XLOC_000846	RPRC005038	GL550193:1140-1581	female	male	NOTEST	0	0.131228	inf	0	1	1	no
XLOC_000847	XLOC_000847	RPRC008484	GL550198:20955-30954	female	male	NOTEST	0	0	0	0	1	1	no
XLOC_000848	XLOC_000848	RPRC008881	GL550201:5112-5631	female	male	NOTEST	0	0	0	0	1	1	no
XLOC_000849	XLOC_000849	RPRC012516	GL550206:675-1050	female	male	NOTEST	0	0	0	0	1	1	no
XLOC_000850	XLOC_000850	RPRC012515	GL550206:4733-5084	female	male	NOTEST	0	0	0	0	1	1	no
XLOC_000851	XLOC_000851	RPRC003266	GL550223:198-711	female	male	NOTEST	0	0	0	0	1	1	no
XLOC_000852	XLOC_000852	RPRC014037	GL550228:177-528	female	male	NOTEST	0	0	0	0	1	1	no
XLOC_000853	XLOC_000853	RPRC010496	GL550251:710-3838	female	male	OK	75.4369	53.4475	-0.497148	-0.777771	0.41525	0.862278	no
XLOC_000854	XLOC_000854	RPRC010493	GL550251:4655-7101	female	male	OK	53.9831	33.1131	-0.705104	-0.691477	0.4987	0.885412	no
XLOC_000855	XLOC_000855	RPRC013246	GL550252:1686-2511	female	male	NOTEST	0	0	0	0	1	1	no
XLOC_000856	XLOC_000856	RPRC016517	GL550252:2635-2708	female	male	NOTEST	0	0	0	0	1	1	no
XLOC_000857	XLOC_000857	RPRC013245	GL550252:2867-3218	female	male	NOTEST	0	0	0	0	1	1	no
XLOC_000858	XLOC_000858	RPRC004944	GL550261:46-943	female	male	OK	73.286	57.8495	-0.341233	-0.525317	0.597	0.916833	no
XLOC_000859	XLOC_000859	RPRC015658	GL550274:2-175	female	male	OK	0	2.76488	inf	-nan	0.07135	0.521989	no
XLOC_000860	XLOC_000860	RPRC016060	GL550274:848-1041	female	male	NOTEST	0	0	0	0	1	1	no
XLOC_000861	XLOC_000861	RPRC016495	GL550279:1592-1779	female	male	NOTEST	0	0	0	0	1	1	no
XLOC_000862	XLOC_000862	RPRC010519	GL550281:2668-4339	female	male	OK	7.65447	13.5211	0.820838	0.808632	0.4402	0.868745	no
XLOC_000863	XLOC_000863	RPRC015974	GL550281:70114-70198	female	male	NOTEST	0	0	0	0	1	1	no
XLOC_000864	XLOC_000864	RPRC011290	GL550285:1063-7506	female	male	OK	152.547	113.147	-0.431053	-0.664455	0.4972	0.884893	no
XLOC_000865	XLOC_000865	RPRC012577	GL550290:1881-2028	female	male	NOTEST	0	0	0	0	1	1	no
XLOC_000866	XLOC_000866	RPRC012554	GL550293:160-1051	female	male	OK	29.9947	22.5009	-0.414729	-0.584908	0.55665	0.906062	no
XLOC_000867	XLOC_000867	RPRC002188	GL550294:243-915	female	male	OK	3.95612	9.56301	1.27338	1.32815	0.20875	0.757621	no
XLOC_000868	XLOC_000868	RPRC012323	GL550296:721-1660	female	male	NOTEST	0	0.0750994	inf	0	1	1	no
XLOC_000869	XLOC_000869	RPRC002293	GL550298:616-841	female	male	NOTEST	0	0	0	0	1	1	no
XLOC_000870	XLOC_000870	RPRC000680	GL550311:320-1070	female	male	NOTEST	0	0	0	0	1	1	no
XLOC_000871	XLOC_000871	RPRC000681	GL550312:389-2777	female	male	NOTEST	0	0	0	0	1	1	no
XLOC_000872	XLOC_000872	RPRC011945	GL550312:4787-5597	female	male	NOTEST	0	0	0	0	1	1	no
XLOC_000873	XLOC_000873	RPRC011946	GL550312:3420-4110	female	male	NOTEST	0	0	0	0	1	1	no
XLOC_000874	XLOC_000874	RPRC008733	GL550313:8288-10283	female	male	OK	33.2249	6.79373	-2.28999	-2.37909	0.03065	0.440973	no
XLOC_000875	XLOC_000875	RPRC015306	GL550314:236-389	female	male	NOTEST	0	0	0	0	1	1	no
XLOC_000876	XLOC_000876	RPRC006342	GL550316:4309-5191	female	male	OK	3.51551	2.81324	-0.321505	-0.330946	0.7353	0.950094	no
XLOC_000877	XLOC_000877	RPRC000682	GL550316:35169-52670	female	male	OK	7.08168	8.70812	0.29827	0.332045	0.7397	0.951534	no
XLOC_000878	XLOC_000878	RPRC006337	GL550316:55597-55828	female	male	OK	10.9069	29.6301	1.44182	1.37398	0.1915	0.739713	no
XLOC_000879	XLOC_000879	RPRC006298	GL550316:64232-67139	female	male	OK	1.62738	0.573878	-1.50373	-1.42274	0.18135	0.731189	no
XLOC_000880	XLOC_000880	RPRC006303	GL550316:7150-22924	female	male	OK	29.0305	21.881	-0.407888	-0.625993	0.5281	0.896803	no
XLOC_000881	XLOC_000881	RPRC006339	GL550316:31829-32222	female	male	OK	27.3079	41.8693	0.616572	0.745467	0.44385	0.868745	no
XLOC_000882	XLOC_000882	RPRC006289	GL550316:67278-68744	female	male	OK	71.6263	37.0585	-0.950683	-1.4003	0.17035	0.721536	no
XLOC_000883	XLOC_000883	RPRC014997	GL550327:4042-4333	female	male	NOTEST	0	0	0	0	1	1	no
XLOC_000884	XLOC_000884	RPRC004925	GL550344:33028-34042	female	male	NOTEST	0	0	0	0	1	1	no
XLOC_000885	XLOC_000885	RPRC009025	GL550345:1347-1497	female	male	NOTEST	0	0	0	0	1	1	no
XLOC_000886	XLOC_000886	RPRC011031	GL550359:7089-9454	female	male	NOTEST	0	0	0	0	1	1	no
XLOC_000887	XLOC_000887	RPRC002262	GL550361:1550-2354	female	male	NOTEST	0	0	0	0	1	1	no
XLOC_000888	XLOC_000888	RPRC003003	GL550374:42534-47099	female	male	NOTEST	0	0	0	0	1	1	no
XLOC_000889	XLOC_000889	RPRC007141	GL550380:431-1592	female	male	OK	1.83999	1.49676	-0.297859	-0.296556	0.7718	0.955758	no
XLOC_000890	XLOC_000890	RPRC005449	GL550382:20322-28050	female	male	NOTEST	0.0631879	0	-inf	0	1	1	no
XLOC_000891	XLOC_000891	RPRC002176	GL550406:988-1489	female	male	NOTEST	0	0.0923213	inf	0	1	1	no
XLOC_000892	XLOC_000892	RPRC000683	GL550408:9391-9658	female	male	OK	18.3043	21.1264	0.206871	0.204931	0.8395	0.965831	no
XLOC_000893	XLOC_000893	RPRC013109	GL550408:12611-14427	female	male	OK	11.2125	11.5429	0.0418973	0.0543949	0.9546	0.988363	no
XLOC_000894	XLOC_000894	RPRC000684	GL550408:16996-20669	female	male	OK	31.1041	29.462	-0.0782474	-0.12236	0.89565	0.976672	no
XLOC_000895	XLOC_000895	RPRC013035	GL550408:22342-25655	female	male	OK	65.7328	45.9472	-0.516637	-0.776169	0.43985	0.868745	no
XLOC_000896	XLOC_000896	RPRC013033	GL550408:28152-28818	female	male	OK	122.371	85.6789	-0.514247	-0.752117	0.45995	0.874527	no
XLOC_000897	XLOC_000897	RPRC013030	GL550408:31729-41894	female	male	OK	231.336	150.224	-0.622875	-0.920008	0.3595	0.842159	no
XLOC_000898	XLOC_000898	RPRC013045	GL550408:44165-50679	female	male	OK	27.6786	15.0275	-0.881169	-1.32978	0.16655	0.71684	no
XLOC_000899	XLOC_000899	RPRC013029	GL550408:61150-65148	female	male	OK	215.72	130.256	-0.727815	-0.797663	0.4201	0.863824	no
XLOC_000900	XLOC_000900	RPRC000685	GL550411:30516-37289	female	male	OK	45.5896	31.1301	-0.550395	-0.84586	0.3979	0.85815	no
XLOC_000901	XLOC_000901	RPRC000276	GL550411:615-2564	female	male	OK	1.84533	2.06509	0.16232	0.160735	0.882	0.974333	no
XLOC_000902	XLOC_000902	RPRC003476	GL550411:9577-14285	female	male	OK	0.215542	0.408384	0.921957	0.62994	0.57495	0.910526	no
XLOC_000903	XLOC_000903	RPRC000189	GL550411:23435-29265	female	male	OK	53.4879	47.4106	-0.174003	-0.270841	0.77685	0.95684	no
XLOC_000904	XLOC_000904	RPRC012684	GL550413:1531-3390	female	male	OK	21.965	22.3294	0.0237389	0.031364	0.9765	0.993364	no
XLOC_000905	XLOC_000905	RPRC012682	GL550413:52-929	female	male	OK	9.09883	13.3656	0.55477	0.650191	0.5082	0.888501	no
XLOC_000906	XLOC_000906	RPRC012687	GL550413:14622-16410	female	male	OK	2.41483	4.91662	1.02575	1.00351	0.3376	0.831542	no
XLOC_000907	XLOC_000907	RPRC008291	GL550415:9926-10283	female	male	OK	0.49858	1.09762	1.13849	0.788804	0.441	0.868745	no
XLOC_000908	XLOC_000908	RPRC012818	GL550419:4607-9288	female	male	OK	0.445219	4.39239	3.30242	2.43837	0.09295	0.587561	no
XLOC_000909	XLOC_000909	RPRC003492	GL550424:71-554	female	male	NOTEST	0	0.160345	inf	0	1	1	no
XLOC_000910	XLOC_000910	RPRC015432	GL550428:268-932	female	male	NOTEST	0	0	0	0	1	1	no
XLOC_000911	XLOC_000911	RPRC004885	GL550441:898-8587	female	male	OK	1.57059	2.64363	0.751216	0.689856	0.50235	0.886272	no
XLOC_000912	XLOC_000912	RPRC016185	GL550444:711-794	female	male	NOTEST	0	0	0	0	1	1	no
XLOC_000913	XLOC_000913	RPRC000686	GL550470:1196-40513	female	male	OK	5.78426	4.2524	-0.443855	-0.599256	0.5338	0.898076	no
XLOC_000914	XLOC_000914	RPRC011378	GL550470:52058-55038	female	male	OK	480.575	348.441	-0.463847	-0.658835	0.51335	0.890283	no
XLOC_000915	XLOC_000915	RPRC000687	GL550470:62654-64541	female	male	OK	188.986	104.282	-0.857799	-1.30491	0.17855	0.728476	no
XLOC_000916	XLOC_000916	RPRC011380	GL550470:41762-51513	female	male	OK	29.1643	31.5277	0.112418	0.170494	0.86275	0.969555	no
XLOC_000917	XLOC_000917	RPRC011375	GL550470:58326-61965	female	male	OK	282.724	211.354	-0.419732	-0.65353	0.4942	0.88382	no
XLOC_000918	XLOC_000918	RPRC011401	GL550470:65680-70732	female	male	OK	2.66988	1.32407	-1.0118	-1.06575	0.3064	0.817582	no
XLOC_000919	XLOC_000919	RPRC011389	GL550470:83047-87326	female	male	OK	17.9218	31.5941	0.817937	1.11656	0.27325	0.80322	no
XLOC_000920	XLOC_000920	RPRC000688	GL550471:194-1169	female	male	NOTEST	0	0	0	0	1	1	no
XLOC_000921	XLOC_000921	RPRC009542	GL550481:19620-20766	female	male	NOTEST	0	0	0	0	1	1	no
XLOC_000922	XLOC_000922	RPRC002944	GL550483:639-1082	female	male	OK	59.0427	45.6725	-0.370434	-0.466094	0.6329	0.929137	no
XLOC_000923	XLOC_000923	RPRC006516	GL550500:581-3313	female	male	OK	1.08824	4.19659	1.94722	2.0062	0.0603	0.504578	no
XLOC_000924	XLOC_000924	RPRC008891	GL550515:379-517	female	male	NOTEST	0	0	0	0	1	1	no
XLOC_000925	XLOC_000925	RPRC007802	GL550523:1359-1959	female	male	NOTEST	0	0	0	0	1	1	no
XLOC_000926	XLOC_000926	RPRC002726	GL550524:249-1608	female	male	NOTEST	0	0	0	0	1	1	no
XLOC_000927	XLOC_000927	RPRC012513	GL550548:3402-3606	female	male	NOTEST	0	0	0	0	1	1	no
XLOC_000928	XLOC_000928	RPRC012508	GL550548:6406-8912	female	male	NOTEST	0	0	0	0	1	1	no
XLOC_000929	XLOC_000929	RPRC012504	GL550548:10816-12566	female	male	NOTEST	0.0465856	0.131382	1.49582	0	1	1	no
XLOC_000930	XLOC_000930	RPRC011905	GL550549:360-516	female	male	NOTEST	0	0	0	0	1	1	no
XLOC_000931	XLOC_000931	RPRC003147	GL550553:6198-6318	female	male	NOTEST	0	0	0	0	1	1	no
XLOC_000932	XLOC_000932	RPRC005392	GL550563:3420-12734	female	male	OK	1.59913	3.64691	1.18939	1.27519	0.2031	0.751511	no
XLOC_000933	XLOC_000933	RPRC006046	GL550564:9016-16281	female	male	OK	2.14601	5.6959	1.40827	1.52018	0.13705	0.686994	no
XLOC_000934	XLOC_000934	RPRC014093	GL550566:37710-42394	female	male	OK	1.34807	1.52596	0.17882	0.176216	0.8648	0.969777	no
XLOC_000935	XLOC_000935	RPRC005050	GL550571:151-487	female	male	OK	1.42619	1.01515	-0.490478	-0.325114	0.7569	0.953785	no
XLOC_000936	XLOC_000936	RPRC004315	GL550574:316-1366	female	male	OK	0	0.291896	inf	-nan	0.05645	0.504578	no
XLOC_000937	XLOC_000937	RPRC015766	GL550576:10121-10205	female	male	NOTEST	0	0	0	0	1	1	no
XLOC_000938	XLOC_000938	RPRC016137	GL550582:13254-13329	female	male	NOTEST	0	0	0	0	1	1	no
XLOC_000939	XLOC_000939	RPRC004135	GL550604:30366-30903	female	male	OK	2.11098	5.21174	1.30385	1.25905	0.235	0.775098	no
XLOC_000940	XLOC_000940	RPRC011572	GL550613:1238-4184	female	male	NOTEST	0	0	0	0	1	1	no
XLOC_000941	XLOC_000941	RPRC015733	GL550616:9024-9108	female	male	NOTEST	0	0	0	0	1	1	no
XLOC_000942	XLOC_000942	RPRC012492	GL550617:192-477	female	male	OK	84.9597	71.8804	-0.241179	-0.29434	0.7661	0.955163	no
XLOC_000943	XLOC_000943	RPRC011440	GL550625:1311-1587	female	male	NOTEST	0	0	0	0	1	1	no
XLOC_000944	XLOC_000944	RPRC006985	GL550627:42914-48623	female	male	NOTEST	0.0228791	0.087896	1.94177	0	1	1	no
XLOC_000945	XLOC_000945	RPRC012793	GL550629:1660-2164	female	male	NOTEST	0	0	0	0	1	1	no
XLOC_000946	XLOC_000946	RPRC006718	GL550654:1-298	female	male	NOTEST	0	0	0	0	1	1	no
XLOC_000947	XLOC_000947	RPRC000689	GL550654:1494-2145	female	male	NOTEST	0	0	0	0	1	1	no
XLOC_000948	XLOC_000948	RPRC006715	GL550654:2484-3504	female	male	NOTEST	0	0	0	0	1	1	no
XLOC_000949	XLOC_000949	RPRC006712	GL550654:4149-4542	female	male	NOTEST	0	0	0	0	1	1	no
XLOC_000950	XLOC_000950	RPRC009339	GL550655:26015-31276	female	male	NOTEST	0	0	0	0	1	1	no
XLOC_000951	XLOC_000951	RPRC009340	GL550655:10095-22374	female	male	OK	1.07747	1.04443	-0.0449336	-0.0159114	0.79535	0.959469	no
XLOC_000952	XLOC_000952	RPRC013018	GL550659:189-345	female	male	OK	2.12202	0	-inf	-nan	0.06185	0.504578	no
XLOC_000953	XLOC_000953	RPRC002184	GL550660:242-21036	female	male	OK	21.5738	19.9905	-0.109967	-0.171057	0.85975	0.969031	no
XLOC_000954	XLOC_000954	RPRC004595	GL550665:2996-6109	female	male	OK	9.23335	15.3131	0.729837	0.853512	0.4063	0.860152	no
XLOC_000955	XLOC_000955	RPRC004596	GL550665:418-1001	female	male	OK	3.75952	5.48736	0.545564	0.335787	0.7684	0.955163	no
XLOC_000956	XLOC_000956	RPRC006166	GL550688:57-738	female	male	NOTEST	0	0.0610054	inf	0	1	1	no
XLOC_000957	XLOC_000957	RPRC013608	GL550689:159-519	female	male	NOTEST	0	0	0	0	1	1	no
XLOC_000958	XLOC_000958	RPRC014228	GL550695:236-392	female	male	OK	0	4.29743	inf	-nan	0.07135	0.521989	no
XLOC_000959	XLOC_000959	RPRC014586	GL550713:10183-13806	female	male	OK	240.999	182.941	-0.397648	-0.610175	0.53835	0.899164	no
XLOC_000960	XLOC_000960	RPRC000690	GL550713:15516-20630	female	male	OK	33.4204	22.7764	-0.553189	-0.842938	0.3856	0.855086	no
XLOC_000961	XLOC_000961	RPRC008010	GL550715:1164-7447	female	male	OK	27.1733	14.6593	-0.890378	-1.22611	0.23445	0.775085	no
XLOC_000962	XLOC_000962	RPRC016236	GL550726:304-386	female	male	NOTEST	0	0	0	0	1	1	no
XLOC_000963	XLOC_000963	RPRC014229	GL550733:21932-24224	female	male	OK	0.173516	0.554646	1.6765	1.53124	0.1515	0.703505	no
XLOC_000964	XLOC_000964	RPRC010383	GL550739:4985-6782	female	male	NOTEST	0	0	0	0	1	1	no
XLOC_000965	XLOC_000965	RPRC010387	GL550739:305-1613	female	male	NOTEST	0	0	0	0	1	1	no
XLOC_000966	XLOC_000966	RPRC010385	GL550739:1899-2724	female	male	NOTEST	0	0	0	0	1	1	no
XLOC_000967	XLOC_000967	RPRC000457	GL550741:818-857	female	male	NOTEST	0	0	0	0	1	1	no
XLOC_000968	XLOC_000968	RPRC008506	GL550750:19190-26713	female	male	OK	2.97819	3.80451	0.353277	0.345543	0.74295	0.951677	no
XLOC_000969	XLOC_000969	RPRC007351	GL550762:6200-8055	female	male	OK	3.83541	7.8551	1.03425	0.444319	0.46835	0.875899	no
XLOC_000970	XLOC_000970	RPRC003053	GL550770:563-9592	female	male	OK	3.82324	5.20746	0.445784	0.438433	0.6762	0.936244	no
XLOC_000971	XLOC_000971	RPRC000691	GL550771:229-763	female	male	NOTEST	0	0	0	0	1	1	no
XLOC_000972	XLOC_000972	RPRC004258	GL550773:1052-2668	female	male	NOTEST	0	0	0	0	1	1	no
XLOC_000973	XLOC_000973	RPRC016637	GL550777:4147-4231	female	male	NOTEST	0	0	0	0	1	1	no
XLOC_000974	XLOC_000974	RPRC004903	GL550778:883-1738	female	male	OK	0.223681	0.30803	0.461625	0.351887	0.7324	0.949622	no
XLOC_000975	XLOC_000975	RPRC006854	GL550786:713-1136	female	male	NOTEST	0	0	0	0	1	1	no
XLOC_000976	XLOC_000976	RPRC006729	GL550798:50522-73103	female	male	OK	22.7422	20.9769	-0.116571	-0.179332	0.85085	0.967517	no
XLOC_000977	XLOC_000977	RPRC006758	GL550798:92421-94512	female	male	OK	62.0107	36.9094	-0.74853	-1.10576	0.27515	0.804416	no
XLOC_000978	XLOC_000978	RPRC006725	GL550798:41044-45122	female	male	OK	15.5774	22.0732	0.502837	0.657558	0.50665	0.88808	no
XLOC_000979	XLOC_000979	RPRC006722	GL550798:50522-73103	female	male	OK	0.0797403	0.375342	2.23482	0.186549	0.4751	0.877222	no
XLOC_000980	XLOC_000980	RPRC004542	GL550799:1685-2204	female	male	NOTEST	0	0	0	0	1	1	no
XLOC_000981	XLOC_000981	RPRC004541	GL550799:3430-3859	female	male	OK	0	0.371793	inf	-nan	0.04745	0.504578	no
XLOC_000982	XLOC_000982	RPRC003124	GL550801:721-1012	female	male	NOTEST	0	0	0	0	1	1	no
XLOC_000983	XLOC_000983	RPRC004162	GL550811:250-5170	female	male	NOTEST	0.188104	0.247563	0.396265	0	1	1	no
XLOC_000984	XLOC_000984	RPRC004175	GL550811:12069-16417	female	male	OK	0.0856418	0.409605	2.25785	1.53346	0.19875	0.747492	no
XLOC_000985	XLOC_000985	RPRC010438	GL550817:10449-15649	female	male	OK	0.793461	0.6572	-0.271827	-0.212231	0.83265	0.964173	no
XLOC_000986	XLOC_000986	RPRC012100	GL550821:734-1657	female	male	OK	4.7945	3.00195	-0.675481	-0.651497	0.52455	0.895256	no
XLOC_000987	XLOC_000987	RPRC006781	GL550826:10818-11772	female	male	NOTEST	0	0	0	0	1	1	no
XLOC_000988	XLOC_000988	RPRC000692	GL550826:12323-13556	female	male	NOTEST	0	0	0	0	1	1	no
XLOC_000989	XLOC_000989	RPRC006786	GL550826:1553-3855	female	male	NOTEST	0	0	0	0	1	1	no
XLOC_000990	XLOC_000990	RPRC006782	GL550826:9021-9867	female	male	NOTEST	0	0	0	0	1	1	no
XLOC_000991	XLOC_000991	RPRC006778	GL550826:14581-16107	female	male	NOTEST	0	0	0	0	1	1	no
XLOC_000992	XLOC_000992	RPRC014191	GL550839:16523-19059	female	male	OK	19.0645	22.8622	0.262076	0.344042	0.7228	0.946728	no
XLOC_000993	XLOC_000993	RPRC014214	GL550839:19345-21302	female	male	OK	29.6633	30.7723	0.0529545	0.0737346	0.9366	0.983893	no
XLOC_000994	XLOC_000994	RPRC014200	GL550839:36072-46375	female	male	OK	3.19441	10.3817	1.70042	1.84606	0.07985	0.543781	no
XLOC_000995	XLOC_000995	RPRC014190	GL550839:57111-60093	female	male	OK	62.3711	50.8871	-0.293576	-0.459432	0.63365	0.929137	no
XLOC_000996	XLOC_000996	RPRC014198	GL550839:76432-76642	female	male	OK	12.5423	21.5858	0.783279	0.729016	0.47885	0.877776	no
XLOC_000997	XLOC_000997	RPRC014197	GL550839:99077-99287	female	male	OK	2.34136	4.61469	0.978889	0.66884	0.57485	0.910526	no
XLOC_000998	XLOC_000998	RPRC014196	GL550839:99688-104668	female	male	OK	116.816	102.577	-0.187536	-0.271175	0.7827	0.957699	no
XLOC_000999	XLOC_000999	RPRC014192	GL550839:143564-144226	female	male	OK	0.0852199	0.420854	2.30406	1.04424	0.22185	0.76477	no
XLOC_001000	XLOC_001000	RPRC000693	GL550839:9505-15831	female	male	OK	4.05871	9.57743	1.23862	1.484	0.14155	0.691877	no
XLOC_001001	XLOC_001001	RPRC014213	GL550839:31507-35747	female	male	OK	14.6762	13.7432	-0.0947667	-0.12446	0.90085	0.978342	no
XLOC_001002	XLOC_001002	RPRC014199	GL550839:50962-56563	female	male	OK	49.5923	46.4022	-0.0959228	-0.143116	0.88115	0.974333	no
XLOC_001003	XLOC_001003	RPRC014189	GL550839:107096-112188	female	male	NOTEST	0.0973079	0.253428	1.38095	0	1	1	no
XLOC_001004	XLOC_001004	RPRC014177	GL550839:136456-142531	female	male	OK	2.11732	6.20566	1.55134	1.8445	0.062	0.50479	no
XLOC_001005	XLOC_001005	RPRC014193	GL550839:166468-176614	female	male	OK	23.295	46.6621	1.00223	1.54624	0.1242	0.66488	no
XLOC_001006	XLOC_001006	RPRC009499	GL550841:11373-21814	female	male	OK	57.2441	72.453	0.339918	0.377856	0.7063	0.942471	no
XLOC_001007	XLOC_001007	RPRC007010	GL550843:8173-15121	female	male	OK	0.153655	1.33064	3.11436	2.17729	0.1436	0.694184	no
XLOC_001008	XLOC_001008	RPRC010909	GL550846:3519-12022	female	male	OK	1.38411	2.39637	0.791889	0.753028	0.4672	0.875899	no
XLOC_001009	XLOC_001009	RPRC016750	GL550857:21004-21088	female	male	NOTEST	0	0	0	0	1	1	no
XLOC_001010	XLOC_001010	RPRC006783	GL550863:5379-7458	female	male	NOTEST	0	0	0	0	1	1	no
XLOC_001011	XLOC_001011	RPRC000694	GL550863:842-1544	female	male	NOTEST	0	0	0	0	1	1	no
XLOC_001012	XLOC_001012	RPRC000695	GL550865:4216-5921	female	male	OK	2.74703	5.23598	0.930587	0.918572	0.3874	0.855527	no
XLOC_001013	XLOC_001013	RPRC000696	GL550865:6191-8220	female	male	OK	2.28945	5.99161	1.38794	1.31236	0.20865	0.757589	no
XLOC_001014	XLOC_001014	RPRC004146	GL550865:27201-30292	female	male	OK	0.585562	0.762637	0.381175	0.361788	0.72745	0.948245	no
XLOC_001015	XLOC_001015	RPRC004144	GL550865:1977-2584	female	male	OK	51.7384	37.9276	-0.447988	-0.612591	0.53355	0.898076	no
XLOC_001016	XLOC_001016	RPRC004142	GL550865:11166-12942	female	male	OK	25.1615	12.5209	-1.00688	-1.19627	0.2213	0.76477	no
XLOC_001017	XLOC_001017	RPRC004147	GL550865:15762-17193	female	male	OK	23.1916	19.2971	-0.265218	-0.261185	0.80215	0.959606	no
XLOC_001018	XLOC_001018	RPRC004145	GL550865:17866-20071	female	male	OK	6.82955	6.28764	-0.119271	-0.130665	0.89745	0.976959	no
XLOC_001019	XLOC_001019	RPRC007707	GL550879:678-804	female	male	NOTEST	0	0	0	0	1	1	no
XLOC_001020	XLOC_001020	RPRC012486	GL550894:40-790	female	male	NOTEST	0	0	0	0	1	1	no
XLOC_001021	XLOC_001021	RPRC003797	GL550895:1489-1750	female	male	NOTEST	0	0	0	0	1	1	no
XLOC_001022	XLOC_001022	RPRC008943	GL550896:1486-2113	female	male	NOTEST	0	0	0	0	1	1	no
XLOC_001023	XLOC_001023	RPRC004011	GL550909:749-5752	female	male	OK	11.8314	12.4867	0.0777669	0.0696078	0.9506	0.987358	no
XLOC_001024	XLOC_001024	RPRC012664	GL550923:9997-15713	female	male	NOTEST	0	0	0	0	1	1	no
XLOC_001025	XLOC_001025	RPRC004398	GL550928:335-1217	female	male	OK	35.7853	88.6081	1.30807	2.00213	0.0412	0.504578	no
XLOC_001026	XLOC_001026	RPRC000611	GL550929:3985-4129	female	male	NOTEST	0	0	0	0	1	1	no
XLOC_001027	XLOC_001027	RPRC010393	GL550931:3124-5321	female	male	OK	43.6325	51.9004	0.250344	0.331191	0.7325	0.949622	no
XLOC_001028	XLOC_001028	RPRC015581	GL550936:6011-6091	female	male	NOTEST	0	0	0	0	1	1	no
XLOC_001029	XLOC_001029	RPRC003975	GL550978:3784-4770	female	male	OK	26.2765	29.7798	0.180559	0.175542	0.86415	0.969724	no
XLOC_001030	XLOC_001030	RPRC004444	GL550982:1405-2026	female	male	NOTEST	0	0	0	0	1	1	no
XLOC_001031	XLOC_001031	RPRC004443	GL550982:2309-3155	female	male	NOTEST	0	0	0	0	1	1	no
XLOC_001032	XLOC_001032	RPRC004442	GL550982:4383-5468	female	male	NOTEST	0	0	0	0	1	1	no
XLOC_001033	XLOC_001033	RPRC008973	GL550987:8759-17189	female	male	NOTEST	0.168196	0.164014	-0.0363236	0	1	1	no
XLOC_001034	XLOC_001034	RPRC011098	GL551009:24683-29007	female	male	NOTEST	0	0	0	0	1	1	no
XLOC_001035	XLOC_001035	RPRC003157	GL551012:163-547	female	male	NOTEST	0	0	0	0	1	1	no
XLOC_001036	XLOC_001036	RPRC004505	GL551018:12705-19789	female	male	OK	2.31462	7.07576	1.61211	1.92459	0.0531	0.504578	no
XLOC_001037	XLOC_001037	RPRC006480	GL551023:20884-22799	female	male	OK	4.84659	7.94003	0.712175	0.744245	0.4608	0.874527	no
XLOC_001038	XLOC_001038	RPRC000697	GL551023:81-15264	female	male	OK	21.8003	25.3252	0.216226	0.303712	0.75315	0.953087	no
XLOC_001039	XLOC_001039	RPRC006248	GL551031:4698-6046	female	male	NOTEST	0	0	0	0	1	1	no
XLOC_001040	XLOC_001040	RPRC004611	GL551052:1039-1195	female	male	NOTEST	0	0	0	0	1	1	no
XLOC_001041	XLOC_001041	RPRC003974	GL551054:166-322	female	male	NOTEST	0	0	0	0	1	1	no
XLOC_001042	XLOC_001042	RPRC010904	GL551057:806-2075	female	male	NOTEST	0.0263625	0	-inf	0	1	1	no
XLOC_001043	XLOC_001043	RPRC012312	GL551058:188-440	female	male	NOTEST	0	0	0	0	1	1	no
XLOC_001044	XLOC_001044	RPRC012310	GL551058:5695-7390	female	male	NOTEST	0	0	0	0	1	1	no
XLOC_001045	XLOC_001045	RPRC006167	GL551064:572-1706	female	male	NOTEST	0	0	0	0	1	1	no
XLOC_001046	XLOC_001046	RPRC010465	GL551067:4521-4812	female	male	OK	1.45027	1.44026	-0.00998953	-0.00723039	0.90315	0.978642	no
XLOC_001047	XLOC_001047	RPRC002876	GL551069:1070-1253	female	male	OK	21.2685	3.51642	-2.59654	-1.94759	0.1256	0.668274	no
XLOC_001048	XLOC_001048	RPRC008860	GL551079:201-357	female	male	NOTEST	0	0	0	0	1	1	no
XLOC_001049	XLOC_001049	RPRC007093	GL551084:3818-4412	female	male	NOTEST	0	0	0	0	1	1	no
XLOC_001050	XLOC_001050	RPRC004139	GL551091:11156-14731	female	male	NOTEST	0.227442	0	-inf	0	1	1	no
XLOC_001051	XLOC_001051	RPRC016177	GL551091:20123-20196	female	male	NOTEST	0	0	0	0	1	1	no
XLOC_001052	XLOC_001052	RPRC000300	GL551091:25714-64541	female	male	OK	194.384	85.4363	-1.18599	-1.79126	0.07165	0.523192	no
XLOC_001053	XLOC_001053	RPRC004141	GL551091:69262-70339	female	male	OK	33.2013	33.2425	0.00178799	0.0026811	0.997	0.998854	no
XLOC_001054	XLOC_001054	RPRC015757	GL551091:25714-64541	female	male	NOTEST	0	0	0	0	1	1	no
XLOC_001055	XLOC_001055	RPRC004137	GL551091:72794-76974	female	male	OK	60.4865	38.92	-0.636102	-0.970226	0.31715	0.823569	no
XLOC_001056	XLOC_001056	RPRC015784	GL551096:861-945	female	male	NOTEST	0	0	0	0	1	1	no
XLOC_001057	XLOC_001057	RPRC012591	GL551107:2409-2535	female	male	OK	3.96853	3.88717	-0.0298835	-0.0105821	0.79535	0.959469	no
XLOC_001058	XLOC_001058	RPRC015000	GL551108:832-1123	female	male	OK	5.90848	8.40356	0.508213	0.476789	0.6421	0.931607	no
XLOC_001059	XLOC_001059	RPRC003770	GL551111:3675-6446	female	male	NOTEST	0	0	0	0	1	1	no
XLOC_001060	XLOC_001060	RPRC003771	GL551111:502-3248	female	male	NOTEST	0	0	0	0	1	1	no
XLOC_001061	XLOC_001061	RPRC004418	GL551146:168-372	female	male	NOTEST	0	0	0	0	1	1	no
XLOC_001062	XLOC_001062	RPRC002252	GL551158:85-1329	female	male	OK	2.77349	5.70024	1.03932	0.983791	0.34405	0.834678	no
XLOC_001063	XLOC_001063	RPRC013396	GL551175:6928-7057	female	male	OK	29.2951	75.243	1.3609	1.17982	0.26025	0.795024	no
XLOC_001064	XLOC_001064	RPRC010713	GL551178:587-6217	female	male	OK	4.9796	10.7276	1.10722	1.2611	0.19645	0.745488	no
XLOC_001065	XLOC_001065	RPRC009013	GL551179:10942-11380	female	male	OK	12.6068	11.3535	-0.151056	-0.154872	0.8762	0.973266	no
XLOC_001066	XLOC_001066	RPRC003426	GL551180:496-8560	female	male	OK	27.7557	25.3155	-0.132765	-0.186389	0.8466	0.96721	no
XLOC_001067	XLOC_001067	RPRC003428	GL551180:10525-12484	female	male	OK	57.2071	40.0068	-0.515947	-0.748073	0.44455	0.868745	no
XLOC_001068	XLOC_001068	RPRC003425	GL551180:36168-38949	female	male	OK	26.7988	37.5195	0.485473	0.680628	0.48635	0.879912	no
XLOC_001069	XLOC_001069	RPRC010784	GL551186:791-947	female	male	NOTEST	0	0	0	0	1	1	no
XLOC_001070	XLOC_001070	RPRC007095	GL551212:736-1470	female	male	OK	1.33526	2.25429	0.755547	0.663309	0.51805	0.891979	no
XLOC_001071	XLOC_001071	RPRC006463	GL551218:17906-27555	female	male	OK	47.9606	18.3421	-1.38669	-1.67107	0.1067	0.625384	no
XLOC_001072	XLOC_001072	RPRC004048	GL551231:248-4316	female	male	NOTEST	0	0	0	0	1	1	no
XLOC_001073	XLOC_001073	RPRC008181	GL551240:1182-1407	female	male	OK	4.49903	0	-inf	-nan	0.00485	0.19832	no
XLOC_001074	XLOC_001074	RPRC010912	GL551260:1148-4366	female	male	OK	319.355	252.196	-0.340618	-0.530052	0.5776	0.911492	no
XLOC_001075	XLOC_001075	RPRC011095	GL551272:202-1555	female	male	OK	8.1972	6.82516	-0.264268	-0.332556	0.7398	0.951534	no
XLOC_001076	XLOC_001076	RPRC010518	GL551276:178-313	female	male	NOTEST	0	0	0	0	1	1	no
XLOC_001077	XLOC_001077	RPRC015997	GL551287:8054-8134	female	male	NOTEST	0	0	0	0	1	1	no
XLOC_001078	XLOC_001078	RPRC013197	GL551287:12462-24074	female	male	OK	60.6834	42.7305	-0.506035	-0.777844	0.42545	0.866243	no
XLOC_001079	XLOC_001079	RPRC004210	GL551288:3151-7330	female	male	OK	20.0154	41.3322	1.04616	1.4323	0.1545	0.706247	no
XLOC_001080	XLOC_001080	RPRC016676	GL551288:22759-22845	female	male	NOTEST	0	0	0	0	1	1	no
XLOC_001081	XLOC_001081	RPRC004079	GL551320:258-444	female	male	OK	11.8975	3.43807	-1.79099	-1.30515	0.2548	0.789593	no
XLOC_001082	XLOC_001082	RPRC016576	GL551324:5697-6059	female	male	OK	0	6.36536	inf	-nan	5e-05	0.0115943	yes
XLOC_001083	XLOC_001083	RPRC014645	GL551324:211-910	female	male	NOTEST	0	0	0	0	1	1	no
XLOC_001084	XLOC_001084	RPRC012533	GL551329:442-790	female	male	OK	9.8577	16.5563	0.748057	0.736443	0.4735	0.877108	no
XLOC_001085	XLOC_001085	RPRC012489	GL551329:5766-24154	female	male	HIDATA	0	0	0	0	1	1	no
XLOC_001086	XLOC_001086	RPRC010480	GL551346:8799-10451	female	male	NOTEST	0.0796915	0.0526564	-0.597818	0	1	1	no
XLOC_001087	XLOC_001087	RPRC010473	GL551346:14751-16291	female	male	OK	102.816	53.711	-0.936769	-1.30741	0.18705	0.734212	no
XLOC_001088	XLOC_001088	RPRC010476	GL551346:21616-25916	female	male	OK	0.507873	0.559043	0.138492	0.125838	0.9018	0.978542	no
XLOC_001089	XLOC_001089	RPRC006494	GL551364:3497-4452	female	male	NOTEST	0	0	0	0	1	1	no
XLOC_001090	XLOC_001090	RPRC002603	GL551369:651-1541	female	male	OK	0	1.10849	inf	-nan	0.00855	0.267054	no
XLOC_001091	XLOC_001091	RPRC008465	GL551382:969-1104	female	male	OK	118.302	76.146	-0.635635	-0.610194	0.56015	0.906969	no
XLOC_001092	XLOC_001092	RPRC000698	GL551394:1863-3587	female	male	NOTEST	0	0	0	0	1	1	no
XLOC_001093	XLOC_001093	RPRC006216	GL551394:395-1538	female	male	NOTEST	0	0	0	0	1	1	no
XLOC_001094	XLOC_001094	RPRC010900	GL551395:1018-2923	female	male	NOTEST	0	0	0	0	1	1	no
XLOC_001095	XLOC_001095	RPRC013009	GL551396:2136-2922	female	male	NOTEST	0	0	0	0	1	1	no
XLOC_001096	XLOC_001096	RPRC013008	GL551396:3196-3682	female	male	NOTEST	0	0	0	0	1	1	no
XLOC_001097	XLOC_001097	RPRC015339	GL551417:6147-9469	female	male	OK	36.6038	61.7517	0.754484	1.14283	0.23545	0.775269	no
XLOC_001098	XLOC_001098	RPRC012475	GL551430:5227-8082	female	male	NOTEST	0	0	0	0	1	1	no
XLOC_001099	XLOC_001099	RPRC012474	GL551430:8567-9590	female	male	NOTEST	0	0	0	0	1	1	no
XLOC_001100	XLOC_001100	RPRC012476	GL551430:1442-2381	female	male	NOTEST	0	0	0	0	1	1	no
XLOC_001101	XLOC_001101	RPRC015576	GL551435:16431-16516	female	male	NOTEST	0	0	0	0	1	1	no
XLOC_001102	XLOC_001102	RPRC011296	GL551468:809-1295	female	male	NOTEST	0	0	0	0	1	1	no
XLOC_001103	XLOC_001103	RPRC005129	GL551471:4561-15557	female	male	NOTEST	0.0853524	0	-inf	0	1	1	no
XLOC_001104	XLOC_001104	RPRC005128	GL551471:47701-51377	female	male	OK	1.61501	2.32492	0.525641	0.58213	0.5502	0.903553	no
XLOC_001105	XLOC_001105	RPRC006168	GL551476:1712-1868	female	male	OK	2.14074	0	-inf	-nan	0.06185	0.504578	no
XLOC_001106	XLOC_001106	RPRC012950	GL551491:1103-6549	female	male	NOTEST	0	0	0	0	1	1	no
XLOC_001107	XLOC_001107	RPRC009321	GL551500:227-2423	female	male	NOTEST	0	0	0	0	1	1	no
XLOC_001108	XLOC_001108	RPRC012702	GL551501:2657-3689	female	male	NOTEST	0	0	0	0	1	1	no
XLOC_001109	XLOC_001109	RPRC005238	GL551502:8625-9398	female	male	NOTEST	0.126175	0.127736	0.0177456	0	1	1	no
XLOC_001110	XLOC_001110	RPRC005241	GL551502:13048-13491	female	male	NOTEST	0.190436	0	-inf	0	1	1	no
XLOC_001111	XLOC_001111	RPRC005240	GL551502:15333-25249	female	male	NOTEST	0.0582825	0	-inf	0	1	1	no
XLOC_001112	XLOC_001112	RPRC012505	GL551503:265-2926	female	male	NOTEST	0	0	0	0	1	1	no
XLOC_001113	XLOC_001113	RPRC012503	GL551503:3666-4893	female	male	NOTEST	0	0	0	0	1	1	no
XLOC_001114	XLOC_001114	RPRC003868	GL551508:54768-57013	female	male	NOTEST	0.21115	0	-inf	0	1	1	no
XLOC_001115	XLOC_001115	RPRC003869	GL551508:59872-61583	female	male	NOTEST	0	0	0	0	1	1	no
XLOC_001116	XLOC_001116	RPRC003867	GL551508:43706-45046	female	male	NOTEST	0	0.0837194	inf	0	1	1	no
XLOC_001117	XLOC_001117	RPRC003866	GL551508:49523-51578	female	male	NOTEST	0.0642965	0.12722	0.984518	0	1	1	no
XLOC_001118	XLOC_001118	RPRC003871	GL551508:70632-72356	female	male	NOTEST	0	0	0	0	1	1	no
XLOC_001119	XLOC_001119	RPRC003872	GL551508:74202-76582	female	male	NOTEST	0	0	0	0	1	1	no
XLOC_001120	XLOC_001120	RPRC003873	GL551508:78399-82693	female	male	NOTEST	0	0.0496486	inf	0	1	1	no
XLOC_001121	XLOC_001121	RPRC006495	GL551519:1671-2424	female	male	OK	30.2123	24.309	-0.313647	-0.413679	0.6753	0.936204	no
XLOC_001122	XLOC_001122	RPRC002283	GL551524:794-1508	female	male	OK	0.0471903	0.540454	3.51761	1.64808	0.1282	0.6735	no
XLOC_001123	XLOC_001123	RPRC017134	GL551529:3406-4200	female	male	NOTEST	0	0	0	0	1	1	no
XLOC_001124	XLOC_001124	RPRC010687	GL551531:529-982	female	male	OK	5.43236	5.02168	-0.113409	-0.112504	0.91475	0.97985	no
XLOC_001125	XLOC_001125	RPRC004274	GL551537:19483-33556	female	male	OK	1.16792	3.65354	1.64535	1.73759	0.10205	0.611432	no
XLOC_001126	XLOC_001126	RPRC000699	GL551539:726-2795	female	male	NOTEST	0	0	0	0	1	1	no
XLOC_001127	XLOC_001127	RPRC000700	GL551539:3075-3555	female	male	NOTEST	0	0	0	0	1	1	no
XLOC_001128	XLOC_001128	RPRC004600	GL551540:345-1703	female	male	NOTEST	0	0	0	0	1	1	no
XLOC_001129	XLOC_001129	RPRC002175	GL551542:225-1904	female	male	NOTEST	0	0	0	0	1	1	no
XLOC_001130	XLOC_001130	RPRC002174	GL551542:2364-2943	female	male	NOTEST	0	0	0	0	1	1	no
XLOC_001131	XLOC_001131	RPRC004674	GL551543:1172-2425	female	male	NOTEST	0	0	0	0	1	1	no
XLOC_001132	XLOC_001132	RPRC007954	GL551546:10851-18446	female	male	OK	0	0.568707	inf	-nan	0.05645	0.504578	no
XLOC_001133	XLOC_001133	RPRC006610	GL551563:25316-30852	female	male	OK	8.52262	6.45715	-0.4004	-0.489111	0.6189	0.92427	no
XLOC_001134	XLOC_001134	RPRC006590	GL551563:18180-20849	female	male	OK	1056.81	753.635	-0.487774	-0.673912	0.50925	0.889022	no
XLOC_001135	XLOC_001135	RPRC000701	GL551563:22150-24706	female	male	OK	29.8929	39.483	0.401432	0.414309	0.67405	0.936156	no
XLOC_001136	XLOC_001136	RPRC004579	GL551584:823-979	female	male	OK	2.13772	2.14413	0.00431975	0.00152966	0.79535	0.959469	no
XLOC_001137	XLOC_001137	Iontropic+receptor+68a	GL551588:15410-19957	female	male	OK	3.17964	4.65041	0.548495	0.663828	0.49835	0.885134	no
XLOC_001138	XLOC_001138	RPRC002577	GL551589:2204-2555	female	male	NOTEST	0	0	0	0	1	1	no
XLOC_001139	XLOC_001139	RPRC015893	GL551593:443-550	female	male	NOTEST	0	0	0	0	1	1	no
XLOC_001140	XLOC_001140	RPRC000508	GL551598:2221-7015	female	male	OK	58.2926	37.8017	-0.624862	-0.93382	0.34245	0.834209	no
XLOC_001141	XLOC_001141	RPRC002189	GL551598:0-2186	female	male	OK	95.3503	97.8035	0.0366479	0.0568929	0.9525	0.987816	no
XLOC_001142	XLOC_001142	RPRC000058	GL551604:1632-4305	female	male	NOTEST	0.0604744	0	-inf	0	1	1	no
XLOC_001143	XLOC_001143	RPRC003051	GL551621:225-2060	female	male	NOTEST	0	0	0	0	1	1	no
XLOC_001144	XLOC_001144	RPRC000702	GL551630:30103-32456	female	male	OK	0.944924	2.20592	1.22311	1.0548	0.30295	0.814491	no
XLOC_001145	XLOC_001145	RPRC000703	GL551660:666-5858	female	male	OK	60.3065	46.2992	-0.381328	-0.538543	0.5914	0.91564	no
XLOC_001146	XLOC_001146	RPRC000704	GL551660:7004-8418	female	male	OK	3.06109	11.5899	1.92075	1.84053	0.08875	0.575407	no
XLOC_001147	XLOC_001147	RPRC004076	GL551660:12109-18446	female	male	OK	2.57151	6.03962	1.23184	1.29505	0.2143	0.763911	no
XLOC_001148	XLOC_001148	RPRC012971	GL551661:6257-7362	female	male	NOTEST	0	0	0	0	1	1	no
XLOC_001149	XLOC_001149	RPRC012970	GL551661:9652-10063	female	male	NOTEST	0	0	0	0	1	1	no
XLOC_001150	XLOC_001150	RPRC014780	GL551663:881-2986	female	male	NOTEST	0	0	0	0	1	1	no
XLOC_001151	XLOC_001151	RPRC014779	GL551663:3392-4394	female	male	NOTEST	0	0	0	0	1	1	no
XLOC_001152	XLOC_001152	RPRC010712	GL551668:2277-2640	female	male	OK	17.8992	37.718	1.07536	1.21811	0.2019	0.75041	no
XLOC_001153	XLOC_001153	RPRC010694	GL551668:9736-21709	female	male	OK	14.8321	13.3627	-0.150509	-0.214598	0.83495	0.964556	no
XLOC_001154	XLOC_001154	RPRC010697	GL551668:50180-50668	female	male	OK	4.9772	8.24227	0.727708	0.701386	0.4992	0.885674	no
XLOC_001155	XLOC_001155	RPRC010701	GL551668:51561-53395	female	male	OK	4.67307	8.60621	0.881007	0.917541	0.378	0.850943	no
XLOC_001156	XLOC_001156	RPRC010709	GL551668:4356-9206	female	male	OK	719.036	394.759	-0.86509	-1.32292	0.17675	0.726716	no
XLOC_001157	XLOC_001157	RPRC010704	GL551668:37505-40344	female	male	OK	2.30452	5.0792	1.14013	1.05831	0.30565	0.817104	no
XLOC_001158	XLOC_001158	RPRC002190	GL551695:64086-73099	female	male	OK	13.9183	29.8669	1.10156	1.39835	0.17155	0.72257	no
XLOC_001159	XLOC_001159	RPRC013106	GL551705:140-854	female	male	NOTEST	0	0	0	0	1	1	no
XLOC_001160	XLOC_001160	RPRC013104	GL551705:1105-2267	female	male	NOTEST	0	0	0	0	1	1	no
XLOC_001161	XLOC_001161	RPRC006557	GL551706:16865-28802	female	male	OK	91.3534	78.2913	-0.222606	-0.33465	0.7331	0.949843	no
XLOC_001162	XLOC_001162	RPRC006554	GL551706:11748-16526	female	male	OK	255.237	153.702	-0.731701	-1.12551	0.2521	0.78789	no
XLOC_001163	XLOC_001163	RPRC008868	GL551709:6741-7140	female	male	NOTEST	0	0	0	0	1	1	no
XLOC_001164	XLOC_001164	RPRC000705	GL551709:10006-10978	female	male	NOTEST	0	0	0	0	1	1	no
XLOC_001165	XLOC_001165	RPRC000706	GL551720:2216-7771	female	male	OK	2.52205	7.0414	1.48127	1.56209	0.1384	0.689326	no
XLOC_001166	XLOC_001166	RPRC016141	GL551733:8874-8997	female	male	OK	4.82827	198.919	5.36453	2.55508	0.1194	0.656548	no
XLOC_001167	XLOC_001167	RPRC000496	GL551733:23005-32210	female	male	OK	28.7428	20.6247	-0.478828	-0.645353	0.4975	0.885055	no
XLOC_001168	XLOC_001168	RPRC000709	GL551754:2182-3125	female	male	NOTEST	0	0	0	0	1	1	no
XLOC_001169	XLOC_001169	RPRC000707	GL551754:544-928	female	male	NOTEST	0	0	0	0	1	1	no
XLOC_001170	XLOC_001170	RPRC000708	GL551754:1225-1786	female	male	NOTEST	0	0	0	0	1	1	no
XLOC_001171	XLOC_001171	RPRC012609	GL551755:231-2667	female	male	NOTEST	0	0	0	0	1	1	no
XLOC_001172	XLOC_001172	RPRC012847	GL551757:1957-7304	female	male	OK	0.862983	3.6168	2.06731	1.93827	0.07575	0.539045	no
XLOC_001173	XLOC_001173	RPRC008154	GL551758:649-1072	female	male	NOTEST	0	0	0	0	1	1	no
XLOC_001174	XLOC_001174	RPRC010875	GL551760:8653-15942	female	male	OK	8.51908	6.56019	-0.37696	-0.477073	0.63645	0.9302	no
XLOC_001175	XLOC_001175	RPRC010874	GL551760:19884-30109	female	male	OK	1.05912	6.83267	2.68959	2.66102	0.01775	0.379862	no
XLOC_001176	XLOC_001176	RPRC010872	GL551760:17376-19649	female	male	OK	33.99	31.9538	-0.089123	-0.133162	0.88725	0.975234	no
XLOC_001177	XLOC_001177	RPRC011084	GL551773:1020-1233	female	male	NOTEST	0	0	0	0	1	1	no
XLOC_001178	XLOC_001178	RPRC006866	GL551777:446-889	female	male	OK	43.4919	34.3971	-0.33846	-0.331003	0.74625	0.951874	no
XLOC_001179	XLOC_001179	RPRC013974	GL551785:40-5561	female	male	HIDATA	0	0	0	0	1	1	no
XLOC_001180	XLOC_001180	RPRC013976	GL551785:40-5561	female	male	HIDATA	0	0	0	0	1	1	no
XLOC_001181	XLOC_001181	RPRC015483	GL551788:8972-9044	female	male	NOTEST	0	0	0	0	1	1	no
XLOC_001182	XLOC_001182	RPRC000710	GL551794:13536-35402	female	male	OK	10.7437	24.5191	1.19041	1.76997	0.07595	0.53917	no
XLOC_001183	XLOC_001183	RPRC008268	GL551794:1145-9308	female	male	OK	8.9584	22.3431	1.31852	1.36886	0.1861	0.732681	no
XLOC_001184	XLOC_001184	RPRC006174	GL551796:783-2082	female	male	NOTEST	0	0	0	0	1	1	no
XLOC_001185	XLOC_001185	RPRC000711	GL551798:292-2190	female	male	NOTEST	0.0175696	0	-inf	0	1	1	no
XLOC_001186	XLOC_001186	RPRC004045	GL551798:9123-9774	female	male	NOTEST	0	0	0	0	1	1	no
XLOC_001187	XLOC_001187	RPRC000712	GL551798:10338-10932	female	male	NOTEST	0	0	0	0	1	1	no
XLOC_001188	XLOC_001188	RPRC000713	GL551798:11488-12499	female	male	NOTEST	0	0	0	0	1	1	no
XLOC_001189	XLOC_001189	RPRC004894	GL551806:1427-1562	female	male	OK	59.2232	17.5813	-1.75212	-1.39611	0.19445	0.743504	no
XLOC_001190	XLOC_001190	RPRC016932	GL551810:55494-55577	female	male	NOTEST	0	0	0	0	1	1	no
XLOC_001191	XLOC_001191	RPRC008044	GL551816:1039-1195	female	male	NOTEST	0	0	0	0	1	1	no
XLOC_001192	XLOC_001192	RPRC012568	GL551820:17823-19399	female	male	NOTEST	0.0407311	0.0415221	0.0277475	0	1	1	no
XLOC_001193	XLOC_001193	RPRC012567	GL551820:52001-53048	female	male	NOTEST	0	0	0	0	1	1	no
XLOC_001194	XLOC_001194	RPRC008844	GL551822:712-1312	female	male	NOTEST	0	0	0	0	1	1	no
XLOC_001195	XLOC_001195	RPRC014868	GL551833:1008-3513	female	male	NOTEST	0	0	0	0	1	1	no
XLOC_001196	XLOC_001196	RPRC014867	GL551833:4205-6188	female	male	NOTEST	0	0	0	0	1	1	no
XLOC_001197	XLOC_001197	RPRC000714	GL551833:6442-7324	female	male	NOTEST	0	0	0	0	1	1	no
XLOC_001198	XLOC_001198	RPRC011073	GL551836:185-2291	female	male	NOTEST	0	0	0	0	1	1	no
XLOC_001199	XLOC_001199	RPRC004810	GL551845:8499-13675	female	male	OK	17.2345	12.2775	-0.489282	-0.72939	0.4573	0.873912	no
XLOC_001200	XLOC_001200	RPRC004806	GL551845:15604-17958	female	male	OK	42.7316	43.3116	0.0194513	0.025465	0.97835	0.994129	no
XLOC_001201	XLOC_001201	RPRC004859	GL551845:14954-15311	female	male	OK	278.656	161.008	-0.791349	-1.19229	0.2099	0.759237	no
XLOC_001202	XLOC_001202	RPRC012470	GL551849:912-14083	female	male	NOTEST	0.03101	0.0592939	0.93515	0	1	1	no
XLOC_001203	XLOC_001203	RPRC008293	GL551855:814-997	female	male	NOTEST	0	0	0	0	1	1	no
XLOC_001204	XLOC_001204	RPRC012998	GL551859:1495-1651	female	male	OK	4.28148	4.29282	0.00381443	0.0022087	0.80525	0.959606	no
XLOC_001205	XLOC_001205	RPRC006868	GL551860:91245-104806	female	male	OK	45.9412	85.8386	0.901838	0.884433	0.39635	0.857559	no
XLOC_001206	XLOC_001206	RPRC012105	GL551868:5112-7038	female	male	HIDATA	0	0	0	0	1	1	no
XLOC_001207	XLOC_001207	RPRC012106	GL551868:0-4946	female	male	HIDATA	0	0	0	0	1	1	no
XLOC_001208	XLOC_001208	RPRC016579	GL551868:5112-7038	female	male	HIDATA	0	0	0	0	1	1	no
XLOC_001209	XLOC_001209	RPRC006193	GL551870:1353-1509	female	male	OK	8.53623	23.5538	1.46429	1.09709	0.2998	0.812072	no
XLOC_001210	XLOC_001210	RPRC000715	GL551881:2089-2626	female	male	NOTEST	0	0	0	0	1	1	no
XLOC_001211	XLOC_001211	RPRC000716	GL551881:4955-5471	female	male	NOTEST	0	0	0	0	1	1	no
XLOC_001212	XLOC_001212	RPRC012459	GL551885:278-1535	female	male	NOTEST	0	0	0	0	1	1	no
XLOC_001213	XLOC_001213	RPRC000717	GL551886:1310-3548	female	male	NOTEST	0	0	0	0	1	1	no
XLOC_001214	XLOC_001214	RPRC000718	GL551888:6720-7560	female	male	NOTEST	0	0	0	0	1	1	no
XLOC_001215	XLOC_001215	RPRC003094	GL551888:1232-4185	female	male	NOTEST	0	0	0	0	1	1	no
XLOC_001216	XLOC_001216	RPRC003092	GL551888:5950-6190	female	male	NOTEST	0	0	0	0	1	1	no
XLOC_001217	XLOC_001217	RPRC011101	GL551889:19660-20861	female	male	OK	51.3738	27.7591	-0.888072	-1.35682	0.1654	0.714709	no
XLOC_001218	XLOC_001218	RPRC011100	GL551889:23790-43117	female	male	OK	5.30496	2.52016	-1.07382	-1.25164	0.2102	0.759348	no
XLOC_001219	XLOC_001219	RPRC006559	GL551903:376-56374	female	male	OK	9.07205	22.7105	1.32386	1.86541	0.06965	0.520252	no
XLOC_001220	XLOC_001220	RPRC006509	GL551903:58467-68822	female	male	OK	9.06468	22.2422	1.29497	1.79438	0.06695	0.517056	no
XLOC_001221	XLOC_001221	RPRC006514	GL551903:86411-92770	female	male	OK	14.5451	29.3296	1.01183	1.41109	0.1554	0.707506	no
XLOC_001222	XLOC_001222	RPRC006555	GL551903:99292-114294	female	male	OK	20.7645	15.8921	-0.385813	-0.592917	0.552	0.904077	no
XLOC_001223	XLOC_001223	RPRC006501	GL551903:74589-78326	female	male	OK	42.4554	29.0169	-0.549054	-0.843572	0.38815	0.855713	no
XLOC_001224	XLOC_001224	RPRC006558	GL551903:125399-130858	female	male	OK	12.2264	8.22442	-0.572009	-0.539882	0.5975	0.91687	no
XLOC_001225	XLOC_001225	RPRC011214	GL551935:3467-14628	female	male	OK	0.452785	0.351972	-0.363367	-0.260242	0.80785	0.959843	no
XLOC_001226	XLOC_001226	RPRC006643	GL551940:1136-8153	female	male	NOTEST	0	0	0	0	1	1	no
XLOC_001227	XLOC_001227	RPRC011136	GL551942:773-1064	female	male	NOTEST	0	0	0	0	1	1	no
XLOC_001228	XLOC_001228	RPRC011748	GL551947:648-3489	female	male	NOTEST	0	0	0	0	1	1	no
XLOC_001229	XLOC_001229	RPRC010999	GL551950:597-5434	female	male	OK	91.6458	52.221	-0.811438	-1.09275	0.25425	0.789355	no
XLOC_001230	XLOC_001230	RPRC000719	GL551950:11550-23286	female	male	OK	22.5624	20.8456	-0.114179	-0.162358	0.87445	0.972561	no
XLOC_001231	XLOC_001231	RPRC011002	GL551950:597-5434	female	male	OK	81.3535	59.755	-0.445144	-0.318446	0.75535	0.953656	no
XLOC_001232	XLOC_001232	RPRC008128	GL551951:3884-4161	female	male	NOTEST	0	0	0	0	1	1	no
XLOC_001233	XLOC_001233	RPRC012529	GL551952:2494-2827	female	male	NOTEST	0	0	0	0	1	1	no
XLOC_001234	XLOC_001234	RPRC000720	GL551959:14333-16887	female	male	OK	5.28029	16.8803	1.67666	1.98946	0.0447	0.504578	no
XLOC_001235	XLOC_001235	RPRC015950	GL551963:549-622	female	male	NOTEST	0	0	0	0	1	1	no
XLOC_001236	XLOC_001236	RPRC015898	GL551963:73256-73327	female	male	NOTEST	0	0	0	0	1	1	no
XLOC_001237	XLOC_001237	RPRC002575	GL551963:111272-111725	female	male	OK	22.7697	10.8501	-1.06941	-1.20245	0.2064	0.754505	no
XLOC_001238	XLOC_001238	RPRC002574	GL551963:61078-70977	female	male	OK	0.661144	2.68515	2.02197	2.11973	0.05055	0.504578	no
XLOC_001239	XLOC_001239	RPRC002921	GL551969:2193-5770	female	male	OK	5.40476	0.831284	-2.70082	-2.896	0.0089	0.272185	no
XLOC_001240	XLOC_001240	RPRC011283	GL551970:14050-45724	female	male	OK	6.23561	10.2129	0.711796	0.352315	0.43945	0.868745	no
XLOC_001241	XLOC_001241	RPRC011260	GL551970:94947-103802	female	male	OK	1236.16	766.8	-0.688942	-0.796903	0.3969	0.857559	no
XLOC_001242	XLOC_001242	RPRC011280	GL551970:104950-108510	female	male	OK	27.1649	25.963	-0.0652823	-0.0971253	0.91845	0.97985	no
XLOC_001243	XLOC_001243	RPRC011259	GL551970:108647-110152	female	male	OK	172.514	161.804	-0.092463	-0.136972	0.89125	0.975915	no
XLOC_001244	XLOC_001244	RPRC011276	GL551970:149427-151698	female	male	OK	5.73448	3.94641	-0.539122	-0.687997	0.4962	0.884402	no
XLOC_001245	XLOC_001245	RPRC011273	GL551970:6930-13298	female	male	OK	60.7517	35.0033	-0.795431	-1.21593	0.21765	0.76455	no
XLOC_001246	XLOC_001246	RPRC011261	GL551970:14050-45724	female	male	OK	70.0752	58.862	-0.251567	-0.355129	0.71555	0.945371	no
XLOC_001247	XLOC_001247	RPRC011281	GL551970:91793-93362	female	male	OK	57.487	61.6015	0.0997285	0.156023	0.86915	0.971381	no
XLOC_001248	XLOC_001248	RPRC000721	GL551970:118140-148978	female	male	OK	4.54343	8.99657	0.985592	1.34715	0.17775	0.728144	no
XLOC_001249	XLOC_001249	RPRC011258	GL551970:152048-158946	female	male	OK	29.8316	18.1109	-0.719988	-1.05736	0.29105	0.811517	no
XLOC_001250	XLOC_001250	RPRC002357	GL551973:20145-21243	female	male	NOTEST	0	0	0	0	1	1	no
XLOC_001251	XLOC_001251	RPRC002358	GL551973:10019-17579	female	male	OK	2.15719	4.65485	1.10958	1.32461	0.1898	0.738048	no
XLOC_001252	XLOC_001252	RPRC012776	GL551981:2391-3093	female	male	NOTEST	0	0	0	0	1	1	no
XLOC_001253	XLOC_001253	RPRC000722	GL551981:5971-6800	female	male	NOTEST	0	0	0	0	1	1	no
XLOC_001254	XLOC_001254	RPRC012775	GL551981:7161-7998	female	male	NOTEST	0	0	0	0	1	1	no
XLOC_001255	XLOC_001255	RPRC012774	GL551981:8305-11641	female	male	NOTEST	0	0	0	0	1	1	no
XLOC_001256	XLOC_001256	RPRC003120	GL551983:2792-4095	female	male	OK	67.835	22.2776	-1.60643	-1.55011	0.14485	0.695695	no
XLOC_001257	XLOC_001257	RPRC004009	GL551998:6434-10890	female	male	OK	29.2548	18.6689	-0.648036	-0.986683	0.3119	0.819344	no
XLOC_001258	XLOC_001258	RPRC004022	GL551998:21203-25069	female	male	OK	29.7031	27.3788	-0.117556	-0.168021	0.86735	0.970438	no
XLOC_001259	XLOC_001259	RPRC016627	GL552006:5336-5409	female	male	NOTEST	0	0	0	0	1	1	no
XLOC_001260	XLOC_001260	RPRC000723	GL552013:421-1099	female	male	NOTEST	0	0	0	0	1	1	no
XLOC_001261	XLOC_001261	RPRC002281	GL552017:1702-2545	female	male	NOTEST	0	0	0	0	1	1	no
XLOC_001262	XLOC_001262	RPRC011306	GL552018:18187-20841	female	male	NOTEST	0.168651	0.248249	0.557746	0	1	1	no
XLOC_001263	XLOC_001263	RPRC000724	GL552020:374-2473	female	male	NOTEST	0	0	0	0	1	1	no
XLOC_001264	XLOC_001264	RPRC006427	GL552023:0-31143	female	male	OK	69.3088	39.4264	-0.813876	-1.20123	0.23665	0.776504	no
XLOC_001265	XLOC_001265	RPRC000725	GL552024:27013-34435	female	male	OK	210.836	127.62	-0.724271	-1.09292	0.27035	0.801179	no
XLOC_001266	XLOC_001266	RPRC008076	GL552024:16354-26311	female	male	OK	14.5772	16.0866	0.142143	0.21756	0.82325	0.962344	no
XLOC_001267	XLOC_001267	RPRC008075	GL552024:37746-38202	female	male	OK	78.8112	45.0868	-0.805696	-1.10519	0.27765	0.805873	no
XLOC_001268	XLOC_001268	RPRC008074	GL552024:43146-53301	female	male	OK	28.4066	34.499	0.280326	0.424715	0.6732	0.935929	no
XLOC_001269	XLOC_001269	RPRC003239	GL552028:1669-4151	female	male	OK	10.4604	18.7811	0.844341	0.888528	0.387	0.855388	no
XLOC_001270	XLOC_001270	RPRC003238	GL552028:5960-12285	female	male	OK	32.3061	20.6524	-0.645494	-0.962949	0.32665	0.82761	no
XLOC_001271	XLOC_001271	RPRC014088	GL552029:1991-17149	female	male	OK	6.03518	19.9499	1.72492	2.44827	0.0179	0.381291	no
XLOC_001272	XLOC_001272	RPRC014073	GL552029:23856-25969	female	male	OK	28.0083	60.0802	1.10103	1.50224	0.14255	0.693224	no
XLOC_001273	XLOC_001273	RPRC014071	GL552029:26304-28109	female	male	OK	44.0289	75.8626	0.784938	0.996937	0.3286	0.82761	no
XLOC_001274	XLOC_001274	RPRC014085	GL552029:60361-69861	female	male	OK	8.38856	8.21418	-0.0303075	-0.0404787	0.966	0.990549	no
XLOC_001275	XLOC_001275	RPRC014087	GL552029:18528-21854	female	male	OK	17.4972	42.2877	1.27311	1.89378	0.05955	0.504578	no
XLOC_001276	XLOC_001276	RPRC014078	GL552029:34813-40963	female	male	OK	14.3723	9.9516	-0.530288	-0.728588	0.47205	0.876409	no
XLOC_001277	XLOC_001277	RPRC014084	GL552029:45569-53990	female	male	OK	35.8171	21.5305	-0.734268	-0.937683	0.35975	0.842475	no
XLOC_001278	XLOC_001278	RPRC012499	GL552032:8445-9171	female	male	NOTEST	0	0	0	0	1	1	no
XLOC_001279	XLOC_001279	RPRC003273	GL552047:7171-10878	female	male	OK	0.654877	0.436242	-0.586095	-0.427389	0.65075	0.932851	no
XLOC_001280	XLOC_001280	RPRC009050	GL552048:20928-30769	female	male	NOTEST	0.143516	0.144309	0.00794811	0	1	1	no
XLOC_001281	XLOC_001281	RPRC009020	GL552048:50712-52634	female	male	OK	35.2001	17.5342	-1.00541	-1.27709	0.2037	0.75161	no
XLOC_001282	XLOC_001282	RPRC009053	GL552048:11370-16431	female	male	OK	66.7302	60.7987	-0.1343	-0.210658	0.828	0.963038	no
XLOC_001283	XLOC_001283	RPRC009021	GL552048:35927-48429	female	male	NOTEST	0	0	0	0	1	1	no
XLOC_001284	XLOC_001284	RPRC003283	GL552049:1984-7058	female	male	OK	5.91081	8.57494	0.53677	0.530007	0.60685	0.92004	no
XLOC_001285	XLOC_001285	RPRC008059	GL552068:429-1530	female	male	NOTEST	0	0	0	0	1	1	no
XLOC_001286	XLOC_001286	RPRC014112	GL552069:2735-3137	female	male	NOTEST	0	0	0	0	1	1	no
XLOC_001287	XLOC_001287	RPRC014110	GL552069:11564-12074	female	male	NOTEST	0	0	0	0	1	1	no
XLOC_001288	XLOC_001288	RPRC014114	GL552069:120-2362	female	male	NOTEST	0	0	0	0	1	1	no
XLOC_001289	XLOC_001289	RPRC000726	GL552070:1589-2438	female	male	NOTEST	0	0	0	0	1	1	no
XLOC_001290	XLOC_001290	RPRC000727	GL552071:1687-2539	female	male	NOTEST	0	0	0	0	1	1	no
XLOC_001291	XLOC_001291	RPRC012759	GL552072:24217-38929	female	male	OK	15.5915	18.6326	0.257064	0.400416	0.6786	0.936433	no
XLOC_001292	XLOC_001292	RPRC012728	GL552072:45076-47222	female	male	OK	178.386	128.479	-0.473475	-0.74049	0.4454	0.868745	no
XLOC_001293	XLOC_001293	RPRC012733	GL552072:57924-59289	female	male	OK	219.766	147.982	-0.570542	-0.859074	0.3874	0.855527	no
XLOC_001294	XLOC_001294	RPRC012725	GL552072:60865-63986	female	male	OK	3156.06	1817.6	-0.796087	-0.964268	0.32735	0.82761	no
XLOC_001295	XLOC_001295	RPRC012736	GL552072:67001-70286	female	male	OK	149.334	90.7429	-0.718686	-1.11099	0.2667	0.798202	no
XLOC_001296	XLOC_001296	RPRC012732	GL552072:50600-55074	female	male	NOTEST	0	0	0	0	1	1	no
XLOC_001297	XLOC_001297	RPRC012723	GL552072:72022-73724	female	male	NOTEST	0.127333	0.180771	0.50556	0	1	1	no
XLOC_001298	XLOC_001298	RPRC012743	GL552072:76257-83566	female	male	OK	2.07974	2.107	0.0187897	0.0208351	0.98305	0.995164	no
XLOC_001299	XLOC_001299	RPRC002528	GL552073:6020-6893	female	male	NOTEST	0	0.0471473	inf	0	1	1	no
XLOC_001300	XLOC_001300	RPRC000728	GL552073:614-5652	female	male	NOTEST	0	0	0	0	1	1	no
XLOC_001301	XLOC_001301	RPRC008864	GL552074:5642-7156	female	male	OK	6.66637	16.7085	1.32561	1.37962	0.18555	0.732602	no
XLOC_001302	XLOC_001302	RPRC008862	GL552074:7729-8729	female	male	OK	7.92082	18.9843	1.26108	1.43877	0.13795	0.689242	no
XLOC_001303	XLOC_001303	RPRC016712	GL552075:15766-15850	female	male	NOTEST	0	0	0	0	1	1	no
XLOC_001304	XLOC_001304	RPRC013950	GL552077:138-3375	female	male	OK	2.83564	1.36912	-1.05043	-1.02873	0.3281	0.82761	no
XLOC_001305	XLOC_001305	RPRC013949	GL552077:7215-7594	female	male	OK	26.28	14.1306	-0.895142	-0.926444	0.3516	0.836938	no
XLOC_001306	XLOC_001306	RPRC008809	GL552083:2605-3588	female	male	OK	1665.06	1048.49	-0.667259	-0.897811	0.3337	0.830894	no
XLOC_001307	XLOC_001307	RPRC008808	GL552083:4592-6372	female	male	OK	64.5488	51.6888	-0.32054	-0.421892	0.67305	0.935929	no
XLOC_001308	XLOC_001308	RPRC000729	GL552083:3927-4406	female	male	OK	272.94	134.746	-1.01834	-1.55535	0.11685	0.650415	no
XLOC_001309	XLOC_001309	RPRC006450	GL552095:66-11774	female	male	OK	0.876802	2.3397	1.416	1.64097	0.1075	0.627363	no
XLOC_001310	XLOC_001310	RPRC003106	GL552099:308-672	female	male	NOTEST	0	0	0	0	1	1	no
XLOC_001311	XLOC_001311	RPRC004118	GL552112:26490-26712	female	male	OK	4.61353	4.61251	-0.000319348	-0.000253932	0.9245	0.980789	no
XLOC_001312	XLOC_001312	RPRC000730	GL552112:94366-97609	female	male	NOTEST	0.0896906	0.0547179	-0.712945	0	1	1	no
XLOC_001313	XLOC_001313	RPRC017204	GL552112:68878-68957	female	male	NOTEST	0	0	0	0	1	1	no
XLOC_001314	XLOC_001314	RPRC000731	GL552119:1286-1916	female	male	NOTEST	0	0	0	0	1	1	no
XLOC_001315	XLOC_001315	RPRC012465	GL552119:2326-2704	female	male	NOTEST	0	0	0	0	1	1	no
XLOC_001316	XLOC_001316	RPRC012464	GL552119:3024-4200	female	male	NOTEST	0	0	0	0	1	1	no
XLOC_001317	XLOC_001317	RPRC012146	GL552120:819-1482	female	male	NOTEST	0	0	0	0	1	1	no
XLOC_001318	XLOC_001318	RPRC012300	GL552121:1378-2263	female	male	OK	3.14979	2.3435	-0.426592	-0.422175	0.68115	0.937138	no
XLOC_001319	XLOC_001319	RPRC000732	GL552124:114-960	female	male	NOTEST	0	0	0	0	1	1	no
XLOC_001320	XLOC_001320	RPRC012461	GL552135:2333-12024	female	male	OK	12.2812	31.2914	1.34931	1.41683	0.17935	0.729142	no
XLOC_001321	XLOC_001321	RPRC010691	GL552137:414-1296	female	male	NOTEST	0	0.104821	inf	0	1	1	no
XLOC_001322	XLOC_001322	RPRC000733	GL552140:945-14058	female	male	OK	25.0122	20.7617	-0.268708	-0.380573	0.68935	0.938863	no
XLOC_001323	XLOC_001323	RPRC013553	GL552140:945-14058	female	male	NOTEST	0.0722737	0.149376	1.04741	0	1	1	no
XLOC_001324	XLOC_001324	RPRC009975	GL552179:164-575	female	male	NOTEST	0	0	0	0	1	1	no
XLOC_001325	XLOC_001325	RPRC000734	GL552184:275-2296	female	male	NOTEST	0	0	0	0	1	1	no
XLOC_001326	XLOC_001326	RPRC000288	GL552185:125-6918	female	male	NOTEST	0	0.0774234	inf	0	1	1	no
XLOC_001327	XLOC_001327	RPRC002328	GL552185:10203-11260	female	male	NOTEST	0	0	0	0	1	1	no
XLOC_001328	XLOC_001328	RPRC000735	GL552186:383-1094	female	male	NOTEST	0	0	0	0	1	1	no
XLOC_001329	XLOC_001329	RPRC000313	GL552187:2516-5596	female	male	NOTEST	0	0	0	0	1	1	no
XLOC_001330	XLOC_001330	RPRC012311,RPRC012313	GL552188:1189-5549	female	male	OK	0.971943	1.68784	0.796236	0.661927	0.54545	0.90271	no
XLOC_001331	XLOC_001331	RPRC012314	GL552188:13157-14831	female	male	OK	0.228507	0.446175	0.965372	0.613828	0.63345	0.929137	no
XLOC_001332	XLOC_001332	RPRC000736	GL552189:239-1148	female	male	NOTEST	0	0	0	0	1	1	no
XLOC_001333	XLOC_001333	RPRC000737	GL552189:1543-2014	female	male	NOTEST	0	0	0	0	1	1	no
XLOC_001334	XLOC_001334	RPRC004469	GL552190:5-2323	female	male	OK	2.31882	10.3525	2.15851	2.34765	0.02965	0.435922	no
XLOC_001335	XLOC_001335	RPRC009289	GL552194:41-1602	female	male	OK	16.2654	30.0476	0.885446	1.14784	0.244	0.782466	no
XLOC_001336	XLOC_001336	RPRC012961	GL552198:35443-37156	female	male	OK	8.21295	12.0672	0.555118	0.507542	0.62115	0.924983	no
XLOC_001337	XLOC_001337	RPRC008357	GL552201:168434-172178	female	male	OK	2.20364	4.84937	1.13791	1.17382	0.26235	0.795733	no
XLOC_001338	XLOC_001338	RPRC008370	GL552201:1937-63711	female	male	OK	15.3491	54.8624	1.83766	2.79455	0.00495	0.199514	no
XLOC_001339	XLOC_001339	RPRC008369	GL552201:152396-155830	female	male	OK	27.5784	25.618	-0.106378	-0.161636	0.86985	0.971719	no
XLOC_001340	XLOC_001340	RPRC008368	GL552201:160616-161643	female	male	OK	8.24131	18.3651	1.15602	1.21482	0.2457	0.784074	no
XLOC_001341	XLOC_001341	RPRC000504	GL552215:2224-10133	female	male	NOTEST	0	0	0	0	1	1	no
XLOC_001342	XLOC_001342	RPRC000738	GL552216:11243-25642	female	male	OK	6.94819	7.315	0.0742209	0.115333	0.9013	0.978489	no
XLOC_001343	XLOC_001343	RPRC013036	GL552226:13895-20316	female	male	OK	169.907	105.21	-0.691477	-1.08039	0.26035	0.795024	no
XLOC_001344	XLOC_001344	RPRC012683	GL552228:2101-9667	female	male	OK	11.411	14.9353	0.388308	0.449422	0.64525	0.932418	no
XLOC_001345	XLOC_001345	RPRC004237	GL552234:67-187	female	male	NOTEST	0	0	0	0	1	1	no
XLOC_001346	XLOC_001346	RPRC005437	GL552236:381-537	female	male	OK	4.14658	10.2838	1.31038	0.840148	0.4435	0.868745	no
XLOC_001347	XLOC_001347	RPRC004157	GL552250:1625-3535	female	male	NOTEST	0	0	0	0	1	1	no
XLOC_001348	XLOC_001348	RPRC004156	GL552250:4547-4757	female	male	NOTEST	0	0	0	0	1	1	no
XLOC_001349	XLOC_001349	RPRC017150	GL552250:6201-7806	female	male	NOTEST	0	0	0	0	1	1	no
XLOC_001350	XLOC_001350	RPRC005520	GL552254:9-1654	female	male	NOTEST	0	0	0	0	1	1	no
XLOC_001351	XLOC_001351	RPRC012641	GL552255:398-830	female	male	NOTEST	0	0	0	0	1	1	no
XLOC_001352	XLOC_001352	RPRC000739	GL552256:2-641	female	male	NOTEST	0	0	0	0	1	1	no
XLOC_001353	XLOC_001353	RPRC009796	GL552258:3125-3887	female	male	OK	0.047248	0.408447	3.11182	1.44776	0.13855	0.689326	no
XLOC_001354	XLOC_001354	RPRC010388	GL552264:1497-2151	female	male	NOTEST	0.0628454	0	-inf	0	1	1	no
XLOC_001355	XLOC_001355	RPRC012974	GL552274:25262-48845	female	male	OK	0.1299	0.781869	2.58953	1.77856	0.16275	0.713093	no
XLOC_001356	XLOC_001356	RPRC012973	GL552274:63715-64336	female	male	OK	2.2981	2.45442	0.0949407	0.0918225	0.9248	0.980789	no
XLOC_001357	XLOC_001357	RPRC012966	GL552274:82261-87667	female	male	OK	264.079	231.779	-0.18822	-0.279947	0.76605	0.955163	no
XLOC_001358	XLOC_001358	RPRC012968	GL552274:97940-112473	female	male	OK	5.20132	7.32317	0.493591	0.630739	0.5317	0.897674	no
XLOC_001359	XLOC_001359	RPRC012976	GL552274:9295-19382	female	male	OK	5.8225	7.24075	0.3145	0.35159	0.72525	0.947733	no
XLOC_001360	XLOC_001360	RPRC012964	GL552274:121671-124986	female	male	OK	389.736	275.976	-0.497957	-0.704394	0.46745	0.875899	no
XLOC_001361	XLOC_001361	RPRC007434	GL552276:9728-10514	female	male	OK	0.77783	3.33073	2.09831	1.95952	0.0709	0.521989	no
XLOC_001362	XLOC_001362	RPRC000740	GL552278:3830-7796	female	male	OK	7.4139	12.5486	0.759223	0.966678	0.32915	0.828028	no
XLOC_001363	XLOC_001363	RPRC004164	GL552280:3182-3719	female	male	OK	378.836	241.272	-0.650911	-0.895249	0.3811	0.852918	no
XLOC_001364	XLOC_001364	RPRC004165	GL552280:1661-2020	female	male	OK	493.899	243.077	-1.0228	-1.51376	0.12495	0.666849	no
XLOC_001365	XLOC_001365	RPRC016634	GL552281:16152-16251	female	male	NOTEST	0	0	0	0	1	1	no
XLOC_001366	XLOC_001366	RPRC012823	GL552281:17555-33870	female	male	NOTEST	0	0	0	0	1	1	no
XLOC_001367	XLOC_001367	RPRC007322	GL552287:2566-9481	female	male	OK	1.63082	1.27583	-0.354161	-0.409875	0.679	0.936462	no
XLOC_001368	XLOC_001368	RPRC007324	GL552287:12547-14743	female	male	NOTEST	0.0184111	0.161906	3.13651	0	1	1	no
XLOC_001369	XLOC_001369	RPRC016329	GL552296:17522-17644	female	male	NOTEST	0	0	0	0	1	1	no
XLOC_001370	XLOC_001370	RPRC017073	GL552296:18528-18650	female	male	NOTEST	0	0	0	0	1	1	no
XLOC_001371	XLOC_001371	RPRC016147	GL552296:19254-19374	female	male	NOTEST	0	0	0	0	1	1	no
XLOC_001372	XLOC_001372	RPRC002791	GL552301:1102-1871	female	male	OK	121.385	57.1083	-1.08782	-1.59839	0.12185	0.660437	no
XLOC_001373	XLOC_001373	RPRC006804	GL552302:6750-15071	female	male	OK	124.502	67.3431	-0.886567	-1.30314	0.20255	0.750921	no
XLOC_001374	XLOC_001374	RPRC003168	GL552312:45-1680	female	male	NOTEST	0	0	0	0	1	1	no
XLOC_001375	XLOC_001375	RPRC007369	GL552317:782-17941	female	male	OK	1.48137	2.08928	0.496076	0.487673	0.6332	0.929137	no
XLOC_001376	XLOC_001376	RPRC000741	GL552318:1599-2217	female	male	NOTEST	0	0	0	0	1	1	no
XLOC_001377	XLOC_001377	RPRC003235	GL552318:286-1324	female	male	NOTEST	0	0	0	0	1	1	no
XLOC_001378	XLOC_001378	RPRC000742	GL552318:3639-4221	female	male	NOTEST	0	0	0	0	1	1	no
XLOC_001379	XLOC_001379	RPRC000744	GL552320:3952-7871	female	male	NOTEST	0	0	0	0	1	1	no
XLOC_001380	XLOC_001380	RPRC000743	GL552320:273-1197	female	male	NOTEST	0	0	0	0	1	1	no
XLOC_001381	XLOC_001381	RPRC011166	GL552321:2804-7772	female	male	OK	149.589	104.153	-0.522299	-0.816365	0.40105	0.859428	no
XLOC_001382	XLOC_001382	RPRC011500	GL552323:1553-2147	female	male	NOTEST	0	0	0	0	1	1	no
XLOC_001383	XLOC_001383	RPRC003057	GL552325:49891-50944	female	male	OK	6.83497	7.22823	0.0807066	0.096236	0.9196	0.97985	no
XLOC_001384	XLOC_001384	RPRC016318	GL552327:17917-18058	female	male	OK	9.9389	2887.79	8.18267	6.59186	0.08615	0.567385	no
XLOC_001385	XLOC_001385	RPRC015255	GL552342:5291-7161	female	male	OK	61.8049	59.7085	-0.0497863	-0.0668958	0.9444	0.985685	no
XLOC_001386	XLOC_001386	RPRC015254	GL552342:10833-12017	female	male	OK	116.194	74.939	-0.632751	-0.859524	0.38355	0.854256	no
XLOC_001387	XLOC_001387	RPRC010662	GL552343:8754-10194	female	male	OK	15.8136	12.8304	-0.301602	-0.410442	0.67995	0.936894	no
XLOC_001388	XLOC_001388	RPRC010462	GL552343:19494-20654	female	male	OK	57.7672	28.8428	-1.00204	-1.39412	0.1649	0.714138	no
XLOC_001389	XLOC_001389	RPRC010460	GL552343:21517-26108	female	male	OK	28.2639	18.551	-0.607465	-0.889332	0.37945	0.851804	no
XLOC_001390	XLOC_001390	RPRC010495	GL552343:85745-88533	female	male	OK	83.3193	53.6999	-0.633732	-0.990554	0.30405	0.815653	no
XLOC_001391	XLOC_001391	RPRC010512	GL552343:91124-94681	female	male	OK	8.79287	14.776	0.748846	0.961278	0.3505	0.836938	no
XLOC_001392	XLOC_001392	RPRC010515	GL552343:101322-108355	female	male	OK	14.5821	27.834	0.932647	1.37815	0.16765	0.718321	no
XLOC_001393	XLOC_001393	RPRC010382	GL552343:120780-124399	female	male	OK	15.0572	13.4685	-0.160858	-0.213644	0.83205	0.963817	no
XLOC_001394	XLOC_001394	RPRC010659	GL552343:130379-146377	female	male	OK	5.89101	18.3855	1.64198	1.78518	0.09395	0.590317	no
XLOC_001395	XLOC_001395	RPRC000745	GL552343:187819-190042	female	male	OK	50.9079	40.5208	-0.329224	-0.433383	0.65225	0.932987	no
XLOC_001396	XLOC_001396	RPRC010463	GL552343:12047-13159	female	male	OK	7.71727	12.7147	0.720338	0.825941	0.39105	0.855718	no
XLOC_001397	XLOC_001397	RPRC010464	GL552343:16008-18728	female	male	OK	51.8508	45.3252	-0.194055	-0.302519	0.75415	0.953432	no
XLOC_001398	XLOC_001398	RPRC010459	GL552343:29322-53808	female	male	OK	8.10861	7.85588	-0.0456808	-0.0545494	0.95375	0.988245	no
XLOC_001399	XLOC_001399	RPRC010386	GL552343:112817-120127	female	male	OK	19.5844	13.5119	-0.535473	-0.82553	0.40915	0.860926	no
XLOC_001400	XLOC_001400	RPRC010378	GL552343:128855-129850	female	male	OK	1796.77	1010.53	-0.830295	-1.08836	0.27585	0.804696	no
XLOC_001401	XLOC_001401	RPRC010553	GL552343:166986-186085	female	male	OK	154.737	118.962	-0.379313	-0.502817	0.6003	0.917669	no
XLOC_001402	XLOC_001402	RPRC010655	GL552343:192132-197665	female	male	OK	34.8689	32.9279	-0.0826335	-0.128657	0.89185	0.975915	no
XLOC_001403	XLOC_001403	RPRC017164	GL552343:202382-204222	female	male	OK	23.2528	31.9756	0.459569	0.704566	0.4717	0.876409	no
XLOC_001404	XLOC_001404	RPRC011324	GL552345:1032-1155	female	male	OK	9.75178	9.49686	-0.0382155	-0.0221282	0.80525	0.959606	no
XLOC_001405	XLOC_001405	RPRC002298	GL552363:213-1142	female	male	NOTEST	0	0	0	0	1	1	no
XLOC_001406	XLOC_001406	RPRC015858	GL552367:3430-3506	female	male	NOTEST	0	0	0	0	1	1	no
XLOC_001407	XLOC_001407	RPRC009174	GL552379:3919-5295	female	male	OK	24.7604	15.5889	-0.667521	-0.971907	0.3367	0.831542	no
XLOC_001408	XLOC_001408	RPRC009172	GL552379:7463-14719	female	male	OK	99.2962	74.7329	-0.409996	-0.630678	0.51945	0.892878	no
XLOC_001409	XLOC_001409	RPRC000746	GL552386:1363-1897	female	male	NOTEST	0	0.0904087	inf	0	1	1	no
XLOC_001410	XLOC_001410	RPRC015138	GL552386:548-1022	female	male	NOTEST	0	0	0	0	1	1	no
XLOC_001411	XLOC_001411	RPRC010537	GL552390:262-1243	female	male	NOTEST	0	0	0	0	1	1	no
XLOC_001412	XLOC_001412	RPRC010536	GL552390:1511-1739	female	male	NOTEST	0	0	0	0	1	1	no
XLOC_001413	XLOC_001413	RPRC009447	GL552395:360-1083	female	male	NOTEST	0	0	0	0	1	1	no
XLOC_001414	XLOC_001414	RPRC004124	GL552398:2902-3205	female	male	NOTEST	0	0	0	0	1	1	no
XLOC_001415	XLOC_001415	RPRC002332	GL552407:416-914	female	male	NOTEST	0	0	0	0	1	1	no
XLOC_001416	XLOC_001416	RPRC009813	GL552410:16349-18037	female	male	OK	7.54361	23.3894	1.63253	1.86642	0.06685	0.517056	no
XLOC_001417	XLOC_001417	RPRC000747	GL552410:4010-15819	female	male	OK	181.288	95.2887	-0.927907	-1.41994	0.1463	0.697945	no
XLOC_001418	XLOC_001418	RPRC009814	GL552410:24011-48786	female	male	OK	18.7733	17.7441	-0.0813425	-0.113858	0.9086	0.979521	no
XLOC_001419	XLOC_001419	RPRC003134	GL552425:1001-1085	female	male	NOTEST	0	0	0	0	1	1	no
XLOC_001420	XLOC_001420	RPRC003118	GL552436:114-543	female	male	NOTEST	0	0	0	0	1	1	no
XLOC_001421	XLOC_001421	RPRC014141	GL552439:14799-14943	female	male	OK	153.542	310.77	1.01722	1.05601	0.29215	0.811517	no
XLOC_001422	XLOC_001422	RPRC015510	GL552443:5400-5472	female	male	NOTEST	0	0	0	0	1	1	no
XLOC_001423	XLOC_001423	RPRC013806	GL552443:77936-91568	female	male	NOTEST	0	0	0	0	1	1	no
XLOC_001424	XLOC_001424	RPRC013869	GL552443:13070-18533	female	male	OK	14.2602	17.4881	0.294374	0.354614	0.7101	0.943853	no
XLOC_001425	XLOC_001425	RPRC013871	GL552443:28198-33812	female	male	OK	13.75	21.0948	0.617454	0.906308	0.37445	0.850075	no
XLOC_001426	XLOC_001426	RPRC007098	GL552471:13-2435	female	male	NOTEST	0	0	0	0	1	1	no
XLOC_001427	XLOC_001427	RPRC008270	GL552473:172-771	female	male	OK	554.911	630.419	0.184053	0.275893	0.78165	0.957572	no
XLOC_001428	XLOC_001428	RPRC010815	GL552474:6686-18452	female	male	NOTEST	0	0	0	0	1	1	no
XLOC_001429	XLOC_001429	RPRC006223	GL552479:257-1685	female	male	NOTEST	0	0	0	0	1	1	no
XLOC_001430	XLOC_001430	RPRC004202	GL552481:1236-1686	female	male	NOTEST	0	0	0	0	1	1	no
XLOC_001431	XLOC_001431	RPRC000748	GL552485:177-909	female	male	NOTEST	0	0	0	0	1	1	no
XLOC_001432	XLOC_001432	RPRC000749	GL552487:1457-2642	female	male	NOTEST	0	0	0	0	1	1	no
XLOC_001433	XLOC_001433	RPRC002249	GL552494:17596-34295	female	male	NOTEST	0	0	0	0	1	1	no
XLOC_001434	XLOC_001434	RPRC012741	GL552503:522-1234	female	male	NOTEST	0	0	0	0	1	1	no
XLOC_001435	XLOC_001435	RPRC015374	GL552513:5592-10448	female	male	OK	2.19818	5.85996	1.41458	1.62255	0.09825	0.600448	no
XLOC_001436	XLOC_001436	RPRC012539	GL552521:2195-4135	female	male	OK	24.1643	19.5244	-0.307596	-0.376461	0.6998	0.941098	no
XLOC_001437	XLOC_001437	RPRC016575	GL552523:108349-108422	female	male	NOTEST	0	0	0	0	1	1	no
XLOC_001438	XLOC_001438	RPRC014965	GL552523:49178-58694	female	male	OK	85.6148	73.8542	-0.213179	-0.305194	0.75585	0.953772	no
XLOC_001439	XLOC_001439	RPRC014964	GL552523:94701-101965	female	male	NOTEST	0	0	0	0	1	1	no
XLOC_001440	XLOC_001440	RPRC010749	GL552528:4184-8375	female	male	OK	8.56653	2.49761	-1.77816	-1.6145	0.1276	0.672566	no
XLOC_001441	XLOC_001441	RPRC010397	GL552535:6368-40884	female	male	OK	2.42426	14.6778	2.59802	3.25324	0.00495	0.199514	no
XLOC_001442	XLOC_001442	RPRC011443	GL552539:1129-1285	female	male	NOTEST	0	0	0	0	1	1	no
XLOC_001443	XLOC_001443	RPRC011655	GL552547:205-361	female	male	NOTEST	0	0	0	0	1	1	no
XLOC_001444	XLOC_001444	RPRC016424	GL552554:0-1584	female	male	HIDATA	0.16171	0	0	0	1	1	no
XLOC_001445	XLOC_001445	RPRC002196	GL552554:0-1584	female	male	HIDATA	0	0	0	0	1	1	no
XLOC_001446	XLOC_001446	RPRC002728	GL552561:3431-26615	female	male	NOTEST	0.165201	0.241802	0.549599	0	1	1	no
XLOC_001447	XLOC_001447	RPRC012495	GL552568:702-1371	female	male	NOTEST	0	0	0	0	1	1	no
XLOC_001448	XLOC_001448	RPRC012494	GL552568:2857-4471	female	male	NOTEST	0	0	0	0	1	1	no
XLOC_001449	XLOC_001449	RPRC011799	GL552570:471-1089	female	male	NOTEST	0	0	0	0	1	1	no
XLOC_001450	XLOC_001450	RPRC013380	GL552575:953-1443	female	male	NOTEST	0	0	0	0	1	1	no
XLOC_001451	XLOC_001451	RPRC010873	GL552600:4411-9835	female	male	OK	24.6729	35.2471	0.514577	0.77089	0.4346	0.868584	no
XLOC_001452	XLOC_001452	RPRC002270	GL552604:14423-14882	female	male	OK	9.01986	19.1848	1.08879	1.12871	0.27735	0.805641	no
XLOC_001453	XLOC_001453	RPRC013926	GL552610:12504-20137	female	male	OK	0.342315	0.780422	1.18893	0.823753	0.4329	0.868243	no
XLOC_001454	XLOC_001454	RPRC000750	GL552619:3178-10012	female	male	OK	23.3403	26.5233	0.184437	0.243801	0.8091	0.959843	no
XLOC_001455	XLOC_001455	RPRC007235	GL552622:166-646	female	male	NOTEST	0	0	0	0	1	1	no
XLOC_001456	XLOC_001456	RPRC010956	GL552623:3734-3851	female	male	NOTEST	0	0	0	0	1	1	no
XLOC_001457	XLOC_001457	RPRC010954	GL552623:5317-8635	female	male	NOTEST	0	0	0	0	1	1	no
XLOC_001458	XLOC_001458	RPRC017282	GL552626:13842-13992	female	male	NOTEST	0	0	0	0	1	1	no
XLOC_001459	XLOC_001459	RPRC015849	GL552626:50379-50463	female	male	NOTEST	0	0	0	0	1	1	no
XLOC_001460	XLOC_001460	RPRC008999	GL552629:25706-28545	female	male	OK	1.95161	2.27507	0.221251	0.165842	0.8834	0.974502	no
XLOC_001461	XLOC_001461	RPRC005837	GL552632:171-337	female	male	NOTEST	0	0	0	0	1	1	no
XLOC_001462	XLOC_001462	RPRC009985	GL552634:364-748	female	male	NOTEST	0	0.13056	inf	0	1	1	no
XLOC_001463	XLOC_001463	RPRC007118	GL552641:87-904	female	male	NOTEST	0	0	0	0	1	1	no
XLOC_001464	XLOC_001464	RPRC017163	GL552648:11214-12613	female	male	OK	0.213101	0.730351	1.77705	1.57021	0.1391	0.690651	no
XLOC_001465	XLOC_001465	RPRC012794	GL552650:441-690	female	male	OK	0.403954	1.1829	1.55007	0.688041	0.4302	0.866359	no
XLOC_001466	XLOC_001466	RPRC007069	GL552658:51-4328	female	male	NOTEST	0.0474767	0.0602889	0.344672	0	1	1	no
XLOC_001467	XLOC_001467	RPRC005353	GL552661:1393-1501	female	male	NOTEST	0	0	0	0	1	1	no
XLOC_001468	XLOC_001468	RPRC000751	GL552663:303-2246	female	male	NOTEST	0	0	0	0	1	1	no
XLOC_001469	XLOC_001469	RPRC013127	GL552667:621-735	female	male	NOTEST	0	0	0	0	1	1	no
XLOC_001470	XLOC_001470	RPRC017139	GL552669:116-796	female	male	NOTEST	0	0	0	0	1	1	no
XLOC_001471	XLOC_001471	RPRC011037	GL552672:145-625	female	male	NOTEST	0	0	0	0	1	1	no
XLOC_001472	XLOC_001472	RPRC011036	GL552672:1898-2303	female	male	NOTEST	0	0	0	0	1	1	no
XLOC_001473	XLOC_001473	RPRC011035	GL552672:3180-4989	female	male	NOTEST	0	0	0	0	1	1	no
XLOC_001474	XLOC_001474	RPRC000753	GL552672:9524-10694	female	male	NOTEST	0	0	0	0	1	1	no
XLOC_001475	XLOC_001475	RPRC000754	GL552672:11056-11656	female	male	NOTEST	0	0	0	0	1	1	no
XLOC_001476	XLOC_001476	RPRC000752	GL552672:6513-6882	female	male	NOTEST	0	0	0	0	1	1	no
XLOC_001477	XLOC_001477	RPRC003232	GL552675:68-4860	female	male	NOTEST	0	0	0	0	1	1	no
XLOC_001478	XLOC_001478	RPRC003231	GL552675:8062-11021	female	male	NOTEST	0	0	0	0	1	1	no
XLOC_001479	XLOC_001479	RPRC009293	GL552685:358-15811	female	male	OK	1.35182	4.3049	1.67108	2.01866	0.05555	0.504578	no
XLOC_001480	XLOC_001480	RPRC009291	GL552685:19190-23618	female	male	OK	13.0639	11.9751	-0.12555	-0.187727	0.8472	0.96721	no
XLOC_001481	XLOC_001481	RPRC015277	GL552703:2761-7116	female	male	OK	34.5068	29.0399	-0.248846	-0.33773	0.73195	0.949622	no
XLOC_001482	XLOC_001482	RPRC015278	GL552703:9988-11941	female	male	NOTEST	0.147021	0.0927953	-0.663904	0	1	1	no
XLOC_001483	XLOC_001483	RPRC015279	GL552703:15361-18214	female	male	OK	0	0.279659	inf	-nan	0.0057	0.213753	no
XLOC_001484	XLOC_001484	RPRC011452	GL552705:0-1718	female	male	OK	14.2772	14.9411	0.0655725	0.0862009	0.9316	0.982582	no
XLOC_001485	XLOC_001485	RPRC000755	GL552705:6789-14301	female	male	OK	40.1168	27.0075	-0.570849	-0.689592	0.48495	0.879511	no
XLOC_001486	XLOC_001486	RPRC000756	GL552705:14590-17753	female	male	OK	18.0129	45.1292	1.32503	1.65761	0.0977	0.598384	no
XLOC_001487	XLOC_001487	RPRC000757	GL552724:423-1278	female	male	NOTEST	0.231194	0.110091	-1.0704	0	1	1	no
XLOC_001488	XLOC_001488	RPRC008812	GL552728:6581-12674	female	male	OK	0.901292	1.33178	0.563292	0.520268	0.6099	0.920781	no
XLOC_001489	XLOC_001489	RPRC000034	GL552733:1785-3793	female	male	NOTEST	0	0.0704962	inf	0	1	1	no
XLOC_001490	XLOC_001490	RPRC004804	GL552737:307-463	female	male	OK	12.818	23.5436	0.877161	0.704014	0.49225	0.882434	no
XLOC_001491	XLOC_001491	RPRC006738	GL552738:73-2018	female	male	OK	0.168808	2.14158	3.66522	1.71988	0.12605	0.669016	no
XLOC_001492	XLOC_001492	RPRC008117	GL552748:951-3073	female	male	NOTEST	0	0	0	0	1	1	no
XLOC_001493	XLOC_001493	RPRC008900	GL552749:1029-4565	female	male	OK	0.421259	0.407158	-0.0491191	-0.0375528	0.9183	0.97985	no
XLOC_001494	XLOC_001494	RPRC005575	GL552761:3634-5315	female	male	OK	36.0901	36.5553	0.0184795	0.0206807	0.9825	0.995016	no
XLOC_001495	XLOC_001495	RPRC005524	GL552761:7106-17089	female	male	OK	27.443	30.6885	0.161257	0.252917	0.79185	0.959469	no
XLOC_001496	XLOC_001496	RPRC008210	GL552770:586-1111	female	male	NOTEST	0	0	0	0	1	1	no
XLOC_001497	XLOC_001497	RPRC013603	GL552771:2429-2857	female	male	OK	761.459	560.12	-0.443031	-0.693469	0.47635	0.877222	no
XLOC_001498	XLOC_001498	RPRC008910	GL552772:223-1944	female	male	HIDATA	0	0	0	0	1	1	no
XLOC_001499	XLOC_001499	RPRC017014	GL552772:223-1944	female	male	HIDATA	0.295557	0	0	0	1	1	no
XLOC_001500	XLOC_001500	RPRC014157	GL552776:1057-1223	female	male	NOTEST	0	0	0	0	1	1	no
XLOC_001501	XLOC_001501	RPRC003781	GL552777:337-503	female	male	NOTEST	0	0	0	0	1	1	no
XLOC_001502	XLOC_001502	RPRC007998	GL552781:1005-2013	female	male	NOTEST	0.0337163	0	-inf	0	1	1	no
XLOC_001503	XLOC_001503	RPRC007997	GL552781:3566-4040	female	male	NOTEST	0	0	0	0	1	1	no
XLOC_001504	XLOC_001504	RPRC009103	GL552782:1023-1317	female	male	NOTEST	0	0	0	0	1	1	no
XLOC_001505	XLOC_001505	RPRC004077	GL552784:903-5624	female	male	NOTEST	0	0	0	0	1	1	no
XLOC_001506	XLOC_001506	RPRC010420	GL552787:487-1024	female	male	OK	1.25612	0.493375	-1.34821	-1.1447	0.2792	0.806602	no
XLOC_001507	XLOC_001507	RPRC004311	GL552790:369-3474	female	male	NOTEST	0	0	0	0	1	1	no
XLOC_001508	XLOC_001508	RPRC013956	GL552806:21615-21918	female	male	OK	1.91098	9.43729	2.30406	2.00499	0.0789	0.540628	no
XLOC_001509	XLOC_001509	RPRC013152	GL552811:977-1133	female	male	OK	4.3152	4.32445	0.00309179	0.00179026	0.80525	0.959606	no
XLOC_001510	XLOC_001510	RPRC017137,RPRC017137	GL552825:173-856	female	male	OK	5.06858	2.99601	-0.758541	-0.761703	0.4346	0.868584	no
XLOC_001511	XLOC_001511	RPRC012606	GL552830:13658-16479	female	male	OK	12.35	21.3124	0.787183	0.99891	0.31175	0.819316	no
XLOC_001512	XLOC_001512	RPRC017144,RPRC017144	GL552831:570-1253	female	male	OK	3.08762	2.26792	-0.445125	-0.430775	0.67155	0.935416	no
XLOC_001513	XLOC_001513	RPRC011640	GL552833:21164-27571	female	male	OK	68.2056	38.9202	-0.809372	-1.24964	0.2126	0.762679	no
XLOC_001514	XLOC_001514	RPRC011658	GL552833:35906-36773	female	male	NOTEST	0	0	0	0	1	1	no
XLOC_001515	XLOC_001515	RPRC008460	GL552844:187-1289	female	male	NOTEST	0	0	0	0	1	1	no
XLOC_001516	XLOC_001516	RPRC016333	GL552849:21951-22024	female	male	NOTEST	0	0	0	0	1	1	no
XLOC_001517	XLOC_001517	RPRC015632	GL552849:37412-37485	female	male	NOTEST	0	0	0	0	1	1	no
XLOC_001518	XLOC_001518	RPRC016534	GL552849:71614-71687	female	male	NOTEST	0	0	0	0	1	1	no
XLOC_001519	XLOC_001519	RPRC010877	GL552849:156899-163924	female	male	OK	2.52482	4.71255	0.900327	0.977174	0.3251	0.82761	no
XLOC_001520	XLOC_001520	RPRC006306	GL552850:339-5947	female	male	OK	24.741	42.0884	0.766517	1.13095	0.26125	0.795182	no
XLOC_001521	XLOC_001521	RPRC006300	GL552855:11683-12939	female	male	NOTEST	0	0	0	0	1	1	no
XLOC_001522	XLOC_001522	RPRC009524	GL552864:3225-3658	female	male	NOTEST	0	0	0	0	1	1	no
XLOC_001523	XLOC_001523	RPRC011810	GL552866:2601-16316	female	male	OK	0.864169	3.62574	2.06889	1.73824	0.1146	0.644667	no
XLOC_001524	XLOC_001524	RPRC005866	GL552874:1224-1490	female	male	OK	87.1999	69.7284	-0.322581	-0.372013	0.71105	0.944098	no
XLOC_001525	XLOC_001525	RPRC005865	GL552874:1633-2287	female	male	NOTEST	0.124302	0	-inf	0	1	1	no
XLOC_001526	XLOC_001526	RPRC005864	GL552874:5879-7653	female	male	OK	153.845	138.36	-0.153045	-0.171719	0.8676	0.970537	no
XLOC_001527	XLOC_001527	RPRC004223	GL552877:240-651	female	male	NOTEST	0	0	0	0	1	1	no
XLOC_001528	XLOC_001528	RPRC000758	GL552880:2759-8697	female	male	OK	664.079	475.345	-0.482382	-0.684896	0.49145	0.882119	no
XLOC_001529	XLOC_001529	RPRC012777	GL552880:11541-13173	female	male	OK	73.477	38.0877	-0.947966	-1.31398	0.1792	0.729098	no
XLOC_001530	XLOC_001530	RPRC015039	GL552893:13182-18672	female	male	OK	3.71236	12.5714	1.75974	1.89471	0.0661	0.517056	no
XLOC_001531	XLOC_001531	RPRC012610	GL552914:5918-9115	female	male	OK	55.2759	31.4567	-0.813283	-0.78517	0.4494	0.869696	no
XLOC_001532	XLOC_001532	RPRC011912	GL552920:38-423	female	male	OK	0	2.09726	inf	-nan	0.0014	0.107323	no
XLOC_001533	XLOC_001533	RPRC017074	GL552922:7061-7173	female	male	NOTEST	0	0	0	0	1	1	no
XLOC_001534	XLOC_001534	RPRC007041	GL552930:99-1319	female	male	NOTEST	0	0	0	0	1	1	no
XLOC_001535	XLOC_001535	RPRC002243	GL552931:1018-4314	female	male	NOTEST	0	0	0	0	1	1	no
XLOC_001536	XLOC_001536	RPRC002275	GL552936:129-4415	female	male	OK	5.31651	18.1271	1.76959	2.30643	0.0256	0.402374	no
XLOC_001537	XLOC_001537	RPRC002379	GL552968:4394-25014	female	male	NOTEST	0.0291921	0.0697654	1.25693	0	1	1	no
XLOC_001538	XLOC_001538	RPRC013987	GL552970:26960-39269	female	male	OK	12.1719	28.5882	1.23187	1.90082	0.057	0.504578	no
XLOC_001539	XLOC_001539	RPRC014245	GL552977:69-1002	female	male	OK	2565.52	1760.72	-0.543085	-0.699851	0.47865	0.877764	no
XLOC_001540	XLOC_001540	RPRC015882	GL552985:10881-10952	female	male	NOTEST	0	0	0	0	1	1	no
XLOC_001541	XLOC_001541	RPRC015433	GL553027:726-849	female	male	NOTEST	0	0	0	0	1	1	no
XLOC_001542	XLOC_001542	RPRC007681	GL553030:1302-1458	female	male	NOTEST	0	0	0	0	1	1	no
XLOC_001543	XLOC_001543	RPRC004519	GL553036:163-454	female	male	NOTEST	0	0	0	0	1	1	no
XLOC_001544	XLOC_001544	RPRC002171	GL553037:4757-6752	female	male	OK	1.04901	5.82679	2.47367	2.76462	0.0133	0.331938	no
XLOC_001545	XLOC_001545	RPRC004220	GL553038:8928-13040	female	male	NOTEST	0.14374	0	-inf	0	1	1	no
XLOC_001546	XLOC_001546	RPRC015844	GL553039:2-1924	female	male	HIDATA	0.296344	0	0	0	1	1	no
XLOC_001547	XLOC_001547	RPRC011162	GL553039:2-1924	female	male	HIDATA	0	0	0	0	1	1	no
XLOC_001548	XLOC_001548	RPRC007669	GL553043:121-938	female	male	NOTEST	0	0	0	0	1	1	no
XLOC_001549	XLOC_001549	RPRC004790	GL553049:1125-1251	female	male	NOTEST	0	0	0	0	1	1	no
XLOC_001550	XLOC_001550	RPRC008810	GL553057:80-188	female	male	NOTEST	0	0	0	0	1	1	no
XLOC_001551	XLOC_001551	RPRC016296	GL553060:14784-14868	female	male	NOTEST	0	0	0	0	1	1	no
XLOC_001552	XLOC_001552	RPRC002337	GL553063:14575-22453	female	male	OK	68.5455	73.7457	0.105495	0.15025	0.88225	0.974403	no
XLOC_001553	XLOC_001553	RPRC002338	GL553063:6118-12231	female	male	OK	6.65481	6.05259	-0.136843	-0.18012	0.8561	0.968074	no
XLOC_001554	XLOC_001554	RPRC017172,RPRC017172	GL553067:942-1626	female	male	OK	10.299	7.90831	-0.381069	-0.420689	0.6741	0.936156	no
XLOC_001555	XLOC_001555	RPRC014219	GL553067:454-601	female	male	NOTEST	0	0	0	0	1	1	no
XLOC_001556	XLOC_001556	RPRC006807	GL553085:1653-1806	female	male	NOTEST	0	0	0	0	1	1	no
XLOC_001557	XLOC_001557	RPRC005947	GL553087:43-394	female	male	NOTEST	0	0	0	0	1	1	no
XLOC_001558	XLOC_001558	RPRC002378	GL553089:42-333	female	male	NOTEST	0	0	0	0	1	1	no
XLOC_001559	XLOC_001559	RPRC011569	GL553094:3368-3713	female	male	NOTEST	0	0	0	0	1	1	no
XLOC_001560	XLOC_001560	RPRC008530	GL553097:29-320	female	male	NOTEST	0	0	0	0	1	1	no
XLOC_001561	XLOC_001561	RPRC014990	GL553098:3665-4337	female	male	NOTEST	0	0	0	0	1	1	no
XLOC_001562	XLOC_001562	RPRC014991	GL553098:873-1881	female	male	NOTEST	0	0	0	0	1	1	no
XLOC_001563	XLOC_001563	RPRC006920	GL553110:307-454	female	male	NOTEST	0	0	0	0	1	1	no
XLOC_001564	XLOC_001564	RPRC012545	GL553113:553-964	female	male	NOTEST	0	0	0	0	1	1	no
XLOC_001565	XLOC_001565	RPRC004971	GL553114:692-965	female	male	OK	0.34407	0	-inf	-nan	0.06185	0.504578	no
XLOC_001566	XLOC_001566	RPRC003171	GL553120:409-1016	female	male	NOTEST	0	0	0	0	1	1	no
XLOC_001567	XLOC_001567	RPRC006061	GL553131:1005-1366	female	male	OK	32425.7	20234.8	-0.680303	-0.560591	0.577	0.911492	no
XLOC_001568	XLOC_001568	RPRC012989	GL553132:823-961	female	male	NOTEST	0	0	0	0	1	1	no
XLOC_001569	XLOC_001569	RPRC012307	GL553136:7688-17378	female	male	OK	29.3695	38.3146	0.383577	0.596522	0.53045	0.897513	no
XLOC_001570	XLOC_001570	RPRC009549	GL553139:206-497	female	male	NOTEST	0	0	0	0	1	1	no
XLOC_001571	XLOC_001571	RPRC010648	GL553152:341-507	female	male	OK	32.6555	27.2218	-0.262564	-0.23985	0.8249	0.96262	no
XLOC_001572	XLOC_001572	RPRC010975	GL553153:304-1187	female	male	OK	1.46089	3.58436	1.29487	1.15555	0.2713	0.80141	no
XLOC_001573	XLOC_001573	RPRC012562	GL553161:164-4791	female	male	NOTEST	0.0520135	0.0992356	0.931971	0	1	1	no
XLOC_001574	XLOC_001574	RPRC012563	GL553161:9386-10612	female	male	OK	32.6605	25.6513	-0.348513	-0.493564	0.62105	0.924983	no
XLOC_001575	XLOC_001575	RPRC002330	GL553162:993-1284	female	male	NOTEST	0	0	0	0	1	1	no
XLOC_001576	XLOC_001576	RPRC007836	GL553175:889-1249	female	male	NOTEST	0	0	0	0	1	1	no
XLOC_001577	XLOC_001577	RPRC012473	GL553178:1178-1301	female	male	NOTEST	0	0	0	0	1	1	no
XLOC_001578	XLOC_001578	RPRC010461	GL553190:811-1102	female	male	NOTEST	0	0	0	0	1	1	no
XLOC_001579	XLOC_001579	RPRC003480	GL553191:959-1250	female	male	NOTEST	0	0	0	0	1	1	no
XLOC_001580	XLOC_001580	RPRC009277	GL553193:88-523	female	male	OK	10712.2	9034.87	-0.245685	-0.229548	0.8186	0.961596	no
XLOC_001581	XLOC_001581	RPRC015539	GL553207:601-2028	female	male	HIDATA	0.92883	0	0	0	1	1	no
XLOC_001582	XLOC_001582	RPRC009596	GL553207:601-2028	female	male	HIDATA	1.06187	0	0	0	1	1	no
XLOC_001583	XLOC_001583	RPRC004160	GL553209:450-616	female	male	NOTEST	0	0	0	0	1	1	no
XLOC_001584	XLOC_001584	RPRC002649	GL553213:179-1185	female	male	OK	12587.9	7827.37	-0.685441	-0.635926	0.49535	0.884144	no
XLOC_001585	XLOC_001585	RPRC014426	GL553215:888-1008	female	male	NOTEST	0	0	0	0	1	1	no
XLOC_001586	XLOC_001586	RPRC010972	GL553216:706-1087	female	male	OK	0	0.329969	inf	-nan	0.07135	0.521989	no
XLOC_001587	XLOC_001587	RPRC014986	GL553221:194-1196	female	male	OK	0.206948	0.606874	1.55213	1.02262	0.3783	0.850943	no
XLOC_001588	XLOC_001588	RPRC016929	GL553223:0-1382	female	male	HIDATA	0.4731	0	0	0	1	1	no
XLOC_001589	XLOC_001589	RPRC006185	GL553236:548-839	female	male	NOTEST	0	0	0	0	1	1	no
XLOC_001590	XLOC_001590	RPRC015745	GL553240:1-1532	female	male	HIDATA	0.544816	0	0	0	1	1	no
XLOC_001591	XLOC_001591	RPRC003409	GL553246:995-1286	female	male	NOTEST	0	0	0	0	1	1	no
XLOC_001592	XLOC_001592	RPRC002299	GL553247:74-1456	female	male	HIDATA	0	0	0	0	1	1	no
XLOC_001593	XLOC_001593	RPRC016963	GL553247:74-1456	female	male	HIDATA	0.811392	0	0	0	1	1	no
XLOC_001594	XLOC_001594	RPRC009220	GL553252:874-1165	female	male	NOTEST	0	0	0	0	1	1	no
XLOC_001595	XLOC_001595	RPRC014026	GL553253:1138-1246	female	male	NOTEST	0	0	0	0	1	1	no
XLOC_001596	XLOC_001596	RPRC012755	GL553260:1304-1662	female	male	OK	32.0035	22.8571	-0.485587	-0.453499	0.65235	0.932987	no
XLOC_001597	XLOC_001597	RPRC004084	GL553261:320-4666	female	male	NOTEST	0	0	0	0	1	1	no
XLOC_001598	XLOC_001598	RPRC017032	GL553264:16379-31457	female	male	OK	82.1447	81.5567	-0.0103641	-0.00189419	0.8082	0.959843	no
XLOC_001599	XLOC_001599	RPRC000760	GL553264:16379-31457	female	male	OK	1.92768	3.07429	0.673386	0.685105	0.4975	0.885055	no
XLOC_001600	XLOC_001600	RPRC005432	GL553266:1130-1574	female	male	NOTEST	0	0	0	0	1	1	no
XLOC_001601	XLOC_001601	RPRC014081	GL553268:48-1329	female	male	NOTEST	0	0	0	0	1	1	no
XLOC_001602	XLOC_001602	RPRC014079	GL553268:3590-4121	female	male	NOTEST	0	0	0	0	1	1	no
XLOC_001603	XLOC_001603	RPRC017153	GL553275:253-746	female	male	NOTEST	0.185861	0.17615	-0.0774171	0	1	1	no
XLOC_001604	XLOC_001604	RPRC006213	GL553277:68-426	female	male	OK	3.8402	6.35167	0.725953	0.481726	0.6512	0.932851	no
XLOC_001605	XLOC_001605	RPRC009047	GL553284:712-1003	female	male	NOTEST	0	0	0	0	1	1	no
XLOC_001606	XLOC_001606	RPRC004112	GL553286:1053-1206	female	male	NOTEST	0	0	0	0	1	1	no
XLOC_001607	XLOC_001607	RPRC013628	GL553287:198-407	female	male	OK	2043.94	1560	-0.3898	-0.610499	0.5266	0.896127	no
XLOC_001608	XLOC_001608	RPRC005004	GL553302:892-1183	female	male	NOTEST	0	0	0	0	1	1	no
XLOC_001609	XLOC_001609	RPRC012431	GL553305:1232-1434	female	male	NOTEST	0	0	0	0	1	1	no
XLOC_001610	XLOC_001610	RPRC007282	GL553307:757-923	female	male	NOTEST	0	0	0	0	1	1	no
XLOC_001611	XLOC_001611	RPRC003434	GL553308:780-927	female	male	NOTEST	0	0	0	0	1	1	no
XLOC_001612	XLOC_001612	RPRC012468	GL553320:728-1024	female	male	OK	2339.29	2317.75	-0.0133467	-0.0198154	0.98345	0.995181	no
XLOC_001613	XLOC_001613	RPRC008356	GL553325:425-682	female	male	OK	5.78464	5.63492	-0.0378332	-0.0340195	0.96155	0.989886	no
XLOC_001614	XLOC_001614	RPRC011644	GL553329:1000-1166	female	male	NOTEST	0	0	0	0	1	1	no
XLOC_001615	XLOC_001615	RPRC006851	GL553337:743-909	female	male	NOTEST	0	0	0	0	1	1	no
XLOC_001616	XLOC_001616	RPRC008690	GL553338:690-807	female	male	NOTEST	0	0	0	0	1	1	no
XLOC_001617	XLOC_001617	RPRC009165	GL553339:456-621	female	male	NOTEST	0	0	0	0	1	1	no
XLOC_001618	XLOC_001618	RPRC012802	GL553341:422-588	female	male	NOTEST	0	0	0	0	1	1	no
XLOC_001619	XLOC_001619	RPRC008997	GL553342:64-1292	female	male	OK	388.763	508.735	0.388024	0.579491	0.5489	0.903522	no
XLOC_001620	XLOC_001620	RPRC010842	GL553346:517-664	female	male	NOTEST	0	0	0	0	1	1	no
XLOC_001621	XLOC_001621	RPRC009229	GL553352:304-715	female	male	NOTEST	0	0	0	0	1	1	no
XLOC_001622	XLOC_001622	RPRC008879	GL553353:847-1013	female	male	NOTEST	0	0	0	0	1	1	no
XLOC_001623	XLOC_001623	RPRC010595	GL553362:341-626	female	male	NOTEST	0	0	0	0	1	1	no
XLOC_001624	XLOC_001624	RPRC010832	GL553363:412-535	female	male	NOTEST	0	0	0	0	1	1	no
XLOC_001625	XLOC_001625	RPRC014769	GL553364:684-837	female	male	NOTEST	0	0	0	0	1	1	no
XLOC_001626	XLOC_001626	RPRC004572	GL553366:3-497	female	male	OK	15150	12566.3	-0.269754	-0.211364	0.82575	0.962672	no
XLOC_001627	XLOC_001627	RPRC003063	GL553371:984-1134	female	male	NOTEST	0	0	0	0	1	1	no
XLOC_001628	XLOC_001628	RPRC008433	GL553372:759-912	female	male	NOTEST	0	0	0	0	1	1	no
XLOC_001629	XLOC_001629	RPRC014973,RPRC014974	GL553380:395-947	female	male	NOTEST	0	0	0	0	1	1	no
XLOC_001630	XLOC_001630	RPRC005901	GL553382:228-351	female	male	NOTEST	0	0	0	0	1	1	no
XLOC_001631	XLOC_001631	RPRC011592	GL553384:938-1091	female	male	NOTEST	0	0	0	0	1	1	no
XLOC_001632	XLOC_001632	RPRC017158	GL553387:136-698	female	male	OK	5.96999	5.53437	-0.109308	-0.10826	0.91265	0.97985	no
XLOC_001633	XLOC_001633	RPRC003728	GL553392:383-500	female	male	NOTEST	0	0	0	0	1	1	no
XLOC_001634	XLOC_001634	RPRC012435	GL553397:164-497	female	male	NOTEST	0	0	0	0	1	1	no
XLOC_001635	XLOC_001635	RPRC002325	GL553400:16375-40166	female	male	OK	2.25725	8.53149	1.91823	1.8066	0.09605	0.594255	no
XLOC_001636	XLOC_001636	RPRC006347	GL553403:278-1121	female	male	NOTEST	0	0	0	0	1	1	no
XLOC_001637	XLOC_001637	RPRC000761	GL553406:62-491	female	male	NOTEST	0	0	0	0	1	1	no
XLOC_001638	XLOC_001638	RPRC004953	GL553407:42-1029	female	male	NOTEST	0	0	0	0	1	1	no
XLOC_001639	XLOC_001639	RPRC003132	GL553415:212-467	female	male	NOTEST	0	0	0	0	1	1	no
XLOC_001640	XLOC_001640	RPRC000762	GL553421:11660-34015	female	male	OK	9.37106	4.41852	-1.08465	-1.12642	0.25745	0.791778	no
XLOC_001641	XLOC_001641	RPRC004895	GL553431:1-1237	female	male	NOTEST	0.0686019	0	-inf	0	1	1	no
XLOC_001642	XLOC_001642	RPRC006183	GL553434:2321-4218	female	male	OK	0.192542	0.281613	0.548538	0.337618	0.7684	0.955163	no
XLOC_001643	XLOC_001643	RPRC000763	GL553434:5898-7784	female	male	NOTEST	0.0902552	0.0282233	-1.67712	0	1	1	no
XLOC_001644	XLOC_001644	RPRC006182	GL553434:8891-15615	female	male	OK	0.820582	2.52824	1.62341	1.9857	0.05635	0.504578	no
XLOC_001645	XLOC_001645	RPRC006181	GL553434:40850-44614	female	male	OK	37.9248	27.11	-0.484315	-0.704995	0.47225	0.876509	no
XLOC_001646	XLOC_001646	RPRC012557	GL553436:6804-9382	female	male	OK	35.6539	50.0784	0.490132	0.71757	0.47505	0.877222	no
XLOC_001647	XLOC_001647	RPRC000764	GL553439:18462-23551	female	male	OK	28.3141	31.9589	0.174695	0.248968	0.8045	0.959606	no
XLOC_001648	XLOC_001648	RPRC016209	GL553439:23858-23942	female	male	NOTEST	0	0	0	0	1	1	no
XLOC_001649	XLOC_001649	RPRC017212	GL553446:25179-25321	female	male	NOTEST	0	0	0	0	1	1	no
XLOC_001650	XLOC_001650	RPRC004455	GL553471:273-429	female	male	OK	2.13413	0	-inf	-nan	0.06185	0.504578	no
XLOC_001651	XLOC_001651	RPRC014129	GL553478:23502-32139	female	male	OK	94.5729	56.3494	-0.747026	-1.12296	0.2559	0.790971	no
XLOC_001652	XLOC_001652	RPRC000392	GL553478:38050-41016	female	male	OK	68.2131	45.7919	-0.574958	-0.803632	0.4147	0.862113	no
XLOC_001653	XLOC_001653	RPRC014126	GL553478:44996-46619	female	male	OK	69.2409	36.8535	-0.909825	-1.25043	0.2179	0.76477	no
XLOC_001654	XLOC_001654	RPRC014123	GL553478:53970-63443	female	male	OK	138.244	111.748	-0.306972	-0.477546	0.6163	0.923329	no
XLOC_001655	XLOC_001655	RPRC014147	GL553478:68110-84926	female	male	OK	1.71907	11.8249	2.78213	3.35851	0.00215	0.13306	no
XLOC_001656	XLOC_001656	RPRC014122	GL553478:95669-100907	female	male	OK	31.9084	46.6543	0.548074	0.785554	0.40705	0.860152	no
XLOC_001657	XLOC_001657	RPRC014128	GL553478:33919-37216	female	male	OK	67.1574	49.8789	-0.429118	-0.65947	0.5029	0.886554	no
XLOC_001658	XLOC_001658	RPRC014125	GL553478:47146-49759	female	male	OK	157.023	94.1985	-0.737201	-1.1359	0.2556	0.790935	no
XLOC_001659	XLOC_001659	RPRC000350	GL553507:11470-50462	female	male	OK	3.65528	5.81175	0.66899	0.89753	0.37085	0.848307	no
XLOC_001660	XLOC_001660	RPRC015821	GL553507:11470-50462	female	male	NOTEST	0	0	0	0	1	1	no
XLOC_001661	XLOC_001661	RPRC010532	GL553507:73944-84740	female	male	OK	138.058	101.629	-0.441963	-0.690148	0.47855	0.877764	no
XLOC_001662	XLOC_001662	RPRC015934	GL553508:754-838	female	male	NOTEST	0	0	0	0	1	1	no
XLOC_001663	XLOC_001663	RPRC008634	GL553509:818-1406	female	male	OK	0.189185	0.366096	0.952422	0.650756	0.57485	0.910526	no
XLOC_001664	XLOC_001664	RPRC009158	GL553530:29573-36098	female	male	OK	7.09821	7.73314	0.123599	0.152988	0.87845	0.973856	no
XLOC_001665	XLOC_001665	RPRC009157	GL553530:42471-49204	female	male	NOTEST	0	0	0	0	1	1	no
XLOC_001666	XLOC_001666	RPRC009175	GL553530:11095-18646	female	male	NOTEST	0.103916	0	-inf	0	1	1	no
XLOC_001667	XLOC_001667	RPRC006638	GL553534:11143-13958	female	male	OK	23.347	13.3646	-0.804815	-0.923519	0.3677	0.846014	no
XLOC_001668	XLOC_001668	RPRC006640	GL553534:5544-10696	female	male	OK	17.7495	13.6117	-0.382924	-0.54049	0.58565	0.913727	no
XLOC_001669	XLOC_001669	RPRC006637	GL553534:17037-27802	female	male	OK	3.77484	1.72764	-1.12761	-1.28296	0.18155	0.731189	no
XLOC_001670	XLOC_001670	RPRC013916	GL553542:19493-21005	female	male	NOTEST	0	0.100241	inf	0	1	1	no
XLOC_001671	XLOC_001671	RPRC000765	GL553542:12967-17532	female	male	OK	25.0349	24.1553	-0.0515991	-0.0587207	0.9514	0.987685	no
XLOC_001672	XLOC_001672	RPRC003149	GL553550:13029-18001	female	male	OK	39.0467	20.8887	-0.902478	-0.934471	0.34105	0.83388	no
XLOC_001673	XLOC_001673	RPRC003148	GL553550:13029-18001	female	male	OK	2.03321	1.01009	-1.00928	-0.411986	0.36005	0.842639	no
XLOC_001674	XLOC_001674	RPRC008822	GL553552:8667-10620	female	male	OK	0	0.59977	inf	-nan	0.05645	0.504578	no
XLOC_001675	XLOC_001675	RPRC015796	GL553555:877-961	female	male	NOTEST	0	0	0	0	1	1	no
XLOC_001676	XLOC_001676	RPRC012501	GL553563:36020-55097	female	male	OK	0.390396	0.291054	-0.423649	-0.389261	0.7061	0.942438	no
XLOC_001677	XLOC_001677	RPRC009481	GL553613:315-817	female	male	OK	1.35808	1.37199	0.0146951	0.0101175	0.88775	0.975234	no
XLOC_001678	XLOC_001678	RPRC000766	GL553623:16580-17102	female	male	NOTEST	0	0	0	0	1	1	no
XLOC_001679	XLOC_001679	RPRC010949	GL553634:1000-2904	female	male	OK	0.343352	1.02555	1.57864	1.4499	0.1804	0.730573	no
XLOC_001680	XLOC_001680	RPRC002172	GL553635:440-2441	female	male	NOTEST	0.0969685	0	-inf	0	1	1	no
XLOC_001681	XLOC_001681	RPRC012967	GL553694:502-1000	female	male	NOTEST	0	0	0	0	1	1	no
XLOC_001682	XLOC_001682	RPRC004639	GL553699:1910-2195	female	male	NOTEST	0	0	0	0	1	1	no
XLOC_001683	XLOC_001683	RPRC000767	GL553709:10826-29417	female	male	NOTEST	0.0641557	0.0633213	-0.018885	0	1	1	no
XLOC_001684	XLOC_001684	RPRC007331	GL553714:48-772	female	male	OK	86.7539	49.8264	-0.800018	-0.994195	0.2984	0.811522	no
XLOC_001685	XLOC_001685	RPRC016080	GL553733:1996-2221	female	male	OK	55.9544	30536.5	9.09207	9.44491	5e-05	0.0115943	yes
XLOC_001686	XLOC_001686	RPRC010839	GL553733:9228-9798	female	male	OK	30.5771	29.2141	-0.0657861	-0.0730926	0.94605	0.986063	no
XLOC_001687	XLOC_001687	RPRC010837	GL553733:10057-21207	female	male	OK	29.7101	20.0425	-0.567891	-0.59041	0.55915	0.906827	no
XLOC_001688	XLOC_001688	RPRC010822	GL553733:4571-7508	female	male	OK	39.1102	30.4611	-0.360575	-0.544778	0.58755	0.91451	no
XLOC_001689	XLOC_001689	RPRC010835	GL553733:31318-47751	female	male	OK	0.228277	0.843496	1.88559	1.81418	0.0959	0.594113	no
XLOC_001690	XLOC_001690	RPRC015513	GL553734:694-823	female	male	NOTEST	0	0	0	0	1	1	no
XLOC_001691	XLOC_001691	RPRC009691	GL553735:18026-19286	female	male	NOTEST	0	0	0	0	1	1	no
XLOC_001692	XLOC_001692	RPRC008028	GL553741:1357-2544	female	male	OK	118.495	167.821	0.502098	0.65735	0.5009	0.886272	no
XLOC_001693	XLOC_001693	RPRC012969	GL553747:3849-4119	female	male	OK	72.2879	107.335	0.5703	0.660949	0.51385	0.890644	no
XLOC_001694	XLOC_001694	RPRC004411	GL553748:247-427	female	male	OK	51.4982	177.823	1.78785	1.87572	0.0781	0.539701	no
XLOC_001695	XLOC_001695	RPRC000321	GL553754:4658-26665	female	male	OK	158.346	105.391	-0.587326	-0.882359	0.3648	0.845769	no
XLOC_001696	XLOC_001696	RPRC002359	GL553754:29278-35302	female	male	OK	27.1746	21.0014	-0.371773	-0.558952	0.57485	0.910526	no
XLOC_001697	XLOC_001697	RPRC009137	GL553756:4481-11009	female	male	OK	0	0.384478	inf	-nan	0.02295	0.400381	no
XLOC_001698	XLOC_001698	RPRC015694	GL553764:4740-4822	female	male	NOTEST	0	0	0	0	1	1	no
XLOC_001699	XLOC_001699	RPRC012303	GL553764:10371-11109	female	male	NOTEST	0	0	0	0	1	1	no
XLOC_001700	XLOC_001700	RPRC016680	GL553774:29291-29374	female	male	NOTEST	0	0	0	0	1	1	no
XLOC_001701	XLOC_001701	RPRC014606	GL553793:2227-2968	female	male	NOTEST	0	0	0	0	1	1	no
XLOC_001702	XLOC_001702	RPRC004607	GL553808:563-845	female	male	NOTEST	0	0	0	0	1	1	no
XLOC_001703	XLOC_001703	RPRC003280	GL553817:303-450	female	male	NOTEST	0	0	0	0	1	1	no
XLOC_001704	XLOC_001704	RPRC010450	GL553828:706-1266	female	male	NOTEST	0.192128	0	-inf	0	1	1	no
XLOC_001705	XLOC_001705	RPRC015962	GL553830:26308-26392	female	male	NOTEST	0	0	0	0	1	1	no
XLOC_001706	XLOC_001706	RPRC011355	GL553830:27540-29450	female	male	OK	0.449528	0.0623658	-2.84958	-1.29048	0.1489	0.699141	no
XLOC_001707	XLOC_001707	RPRC004417	GL553887:5049-5349	female	male	NOTEST	0	0	0	0	1	1	no
XLOC_001708	XLOC_001708	RPRC015865	GL553906:885-968	female	male	NOTEST	0	0	0	0	1	1	no
XLOC_001709	XLOC_001709	RPRC003503	GL553913:5579-8461	female	male	OK	137.804	84.4484	-0.706476	-0.822835	0.4063	0.860152	no
XLOC_001710	XLOC_001710	RPRC003505	GL553913:2858-4058	female	male	NOTEST	0.245679	0.0957077	-1.36007	0	1	1	no
XLOC_001711	XLOC_001711	RPRC003501	GL553913:8775-13846	female	male	OK	60.2616	46.9697	-0.359508	-0.55205	0.5729	0.910388	no
XLOC_001712	XLOC_001712	RPRC000768	GL553926:874-5074	female	male	OK	0.760699	0.91682	0.269313	0.187236	0.8455	0.96695	no
XLOC_001713	XLOC_001713	RPRC002297	GL553934:745-1321	female	male	OK	0.582	0.141131	-2.04398	-0.898474	0.23825	0.77797	no
XLOC_001714	XLOC_001714	RPRC011889	GL553947:46246-50357	female	male	OK	10.5506	19.5683	0.891196	1.22358	0.2263	0.768556	no
XLOC_001715	XLOC_001715	RPRC000769	GL553947:57496-69546	female	male	OK	2.32581	6.36268	1.4519	2.02643	0.0434	0.504578	no
XLOC_001716	XLOC_001716	RPRC003119	GL553955:859-943	female	male	OK	15.8179	0	-inf	-nan	0.06185	0.504578	no
XLOC_001717	XLOC_001717	RPRC016882	GL553959:14160-14242	female	male	NOTEST	0	0	0	0	1	1	no
XLOC_001718	XLOC_001718	RPRC008463	GL553971:566-908	female	male	NOTEST	0	0.18714	inf	0	1	1	no
XLOC_001719	XLOC_001719	RPRC015877	GL553978:24906-25008	female	male	NOTEST	0	0	0	0	1	1	no
XLOC_001720	XLOC_001720	RPRC016654	GL553978:24906-25008	female	male	NOTEST	0	0	0	0	1	1	no
XLOC_001721	XLOC_001721	RPRC009598	GL553998:13-898	female	male	OK	0.328159	1.936	2.56061	2.29454	0.0447	0.504578	no
XLOC_001722	XLOC_001722	RPRC015763	GL554000:17915-18000	female	male	NOTEST	0	0	0	0	1	1	no
XLOC_001723	XLOC_001723	RPRC012071	GL554000:31506-33292	female	male	NOTEST	0	0	0	0	1	1	no
XLOC_001724	XLOC_001724	RPRC011329	GL554012:4192-4645	female	male	OK	28.5552	25.1581	-0.182731	-0.224869	0.8233	0.962344	no
XLOC_001725	XLOC_001725	RPRC011327	GL554012:6690-11937	female	male	OK	83.8426	64.1932	-0.385263	-0.54307	0.58815	0.914512	no
XLOC_001726	XLOC_001726	RPRC011325	GL554012:17727-24624	female	male	OK	27.2561	34.8299	0.353748	0.550966	0.5612	0.907221	no
XLOC_001727	XLOC_001727	RPRC013519	GL554020:0-1001	female	male	OK	11.4325	6.82578	-0.744072	-0.76824	0.4335	0.868358	no
XLOC_001728	XLOC_001728	RPRC008505	GL554026:246-390	female	male	NOTEST	0	0	0	0	1	1	no
XLOC_001729	XLOC_001729	RPRC012646	GL554034:30-1602	female	male	NOTEST	0	0.040498	inf	0	1	1	no
XLOC_001730	XLOC_001730	RPRC012644	GL554034:1666-2329	female	male	NOTEST	0	0	0	0	1	1	no
XLOC_001731	XLOC_001731	RPRC008283	GL554057:2210-2489	female	male	NOTEST	0	0	0	0	1	1	no
XLOC_001732	XLOC_001732	RPRC014095	GL554073:1527-2160	female	male	NOTEST	0.0597266	0	-inf	0	1	1	no
XLOC_001733	XLOC_001733	RPRC014096	GL554073:516-1275	female	male	NOTEST	0	0	0	0	1	1	no
XLOC_001734	XLOC_001734	RPRC000770	GL554074:694-1276	female	male	NOTEST	0	0	0	0	1	1	no
XLOC_001735	XLOC_001735	RPRC010506	GL554098:2644-2869	female	male	NOTEST	0	0	0	0	1	1	no
XLOC_001736	XLOC_001736	RPRC010568	GL554100:1918-2677	female	male	NOTEST	0	0	0	0	1	1	no
XLOC_001737	XLOC_001737	RPRC002880	GL554110:15636-22226	female	male	OK	135.793	163.951	0.271856	0.410887	0.6802	0.936921	no
XLOC_001738	XLOC_001738	RPRC002889	GL554110:46791-53269	female	male	NOTEST	0	0.132528	inf	0	1	1	no
XLOC_001739	XLOC_001739	RPRC002885	GL554110:71427-80172	female	male	OK	259.907	272.291	0.0671536	0.0992945	0.9127	0.97985	no
XLOC_001740	XLOC_001740	RPRC002881	GL554110:127491-136296	female	male	OK	11.2706	12.9339	0.198592	0.258502	0.7811	0.957572	no
XLOC_001741	XLOC_001741	RPRC002878	GL554110:141110-146527	female	male	OK	53.3919	31.8375	-0.745893	-1.15318	0.2435	0.782163	no
XLOC_001742	XLOC_001742	RPRC002882	GL554110:159991-165915	female	male	OK	2.53963	2.47353	-0.0380486	-0.0372248	0.97195	0.991986	no
XLOC_001743	XLOC_001743	RPRC002877	GL554110:173107-177927	female	male	OK	58.0893	50.3943	-0.205013	-0.320953	0.7368	0.950892	no
XLOC_001744	XLOC_001744	RPRC002890	GL554110:27848-31132	female	male	OK	0.269181	0.396107	0.557317	0.441781	0.67565	0.936204	no
XLOC_001745	XLOC_001745	RPRC002879	GL554110:53686-70710	female	male	OK	197.294	136.287	-0.533698	-0.820624	0.3939	0.856888	no
XLOC_001746	XLOC_001746	RPRC002884	GL554110:149430-151979	female	male	OK	337.391	191.506	-0.817027	-1.2317	0.2188	0.76477	no
XLOC_001747	XLOC_001747	RPRC002883	GL554110:195103-197185	female	male	OK	2.46897	3.74694	0.601801	0.661906	0.50625	0.887934	no
XLOC_001748	XLOC_001748	RPRC007114	GL554131:720-4808	female	male	OK	31.0218	11.8865	-1.38395	-1.91016	0.0505	0.504578	no
XLOC_001749	XLOC_001749	RPRC004038	GL554134:1741-2819	female	male	OK	61.0885	72.027	0.237636	0.309647	0.74435	0.951677	no
XLOC_001750	XLOC_001750	RPRC010602	GL554140:390-759	female	male	NOTEST	0	0.16549	inf	0	1	1	no
XLOC_001751	XLOC_001751	RPRC000771	GL554143:2527-8984	female	male	OK	0.17079	0.463258	1.4396	1.19089	0.2692	0.800798	no
XLOC_001752	XLOC_001752	RPRC016816	GL554143:2527-8984	female	male	NOTEST	0	0	0	0	1	1	no
XLOC_001753	XLOC_001753	RPRC002486	GL554143:9274-9487	female	male	OK	2.73619	3.36768	0.299584	0.208281	0.8439	0.966696	no
XLOC_001754	XLOC_001754	RPRC004004	GL554150:758-914	female	male	OK	4.19674	4.19715	0.000142032	8.22416e-05	0.80525	0.959606	no
XLOC_001755	XLOC_001755	RPRC006586	GL554162:37-1550	female	male	OK	0	1.14028	inf	-nan	0.05645	0.504578	no
XLOC_001756	XLOC_001756	RPRC002327	GL554168:0-3839	female	male	NOTEST	0	0.0994532	inf	0	1	1	no
XLOC_001757	XLOC_001757	RPRC004168	GL554169:4360-4810	female	male	OK	0.32078	0	-inf	-nan	0.0418	0.504578	no
XLOC_001758	XLOC_001758	RPRC014663	GL554183:38751-42598	female	male	NOTEST	0	0	0	0	1	1	no
XLOC_001759	XLOC_001759	RPRC014664	GL554183:402-13018	female	male	OK	0.344856	1.95665	2.50432	2.48842	0.02395	0.400381	no
XLOC_001760	XLOC_001760	RPRC004138	GL554223:8761-59720	female	male	OK	0.944099	0.640103	-0.560634	-0.651891	0.5168	0.891752	no
XLOC_001761	XLOC_001761	RPRC002218	GL554230:188-3376	female	male	OK	6.23605	5.03865	-0.307594	-0.371812	0.70225	0.941624	no
XLOC_001762	XLOC_001762	RPRC002215	GL554230:17148-20501	female	male	OK	45.8126	27.1912	-0.752603	-1.04043	0.2899	0.811517	no
XLOC_001763	XLOC_001763	RPRC002217	GL554230:9063-13547	female	male	OK	44.9316	42.5167	-0.0797002	-0.120956	0.90265	0.978614	no
XLOC_001764	XLOC_001764	RPRC002216	GL554230:23187-25322	female	male	NOTEST	0.044573	0.197778	2.14964	0	1	1	no
XLOC_001765	XLOC_001765	RPRC012657	GL554232:132-889	female	male	OK	2.57193	7.211	1.48735	1.37733	0.1865	0.733389	no
XLOC_001766	XLOC_001766	RPRC009286	GL554261:134-4595	female	male	OK	7.89001	4.51246	-0.806112	-0.88326	0.37225	0.84901	no
XLOC_001767	XLOC_001767	RPRC015222	GL554286:4592-8609	female	male	NOTEST	0	0.035088	inf	0	1	1	no
XLOC_001768	XLOC_001768	RPRC015221	GL554286:10982-12342	female	male	NOTEST	0.165757	0	-inf	0	1	1	no
XLOC_001769	XLOC_001769	RPRC007676	GL554304:18725-25582	female	male	OK	48.6059	42.836	-0.182309	-0.285361	0.7659	0.955163	no
XLOC_001770	XLOC_001770	RPRC007708	GL554304:28533-32484	female	male	OK	74.5001	60.0335	-0.311473	-0.35883	0.722	0.946459	no
XLOC_001771	XLOC_001771	RPRC007678	GL554304:32823-48925	female	male	OK	2.35623	8.16619	1.79318	2.3481	0.02455	0.400381	no
XLOC_001772	XLOC_001772	RPRC007677	GL554304:6904-8161	female	male	OK	26.5279	52.9078	0.995968	1.34704	0.1638	0.713093	no
XLOC_001773	XLOC_001773	RPRC012511	GL554322:88-244	female	male	NOTEST	0	0	0	0	1	1	no
XLOC_001774	XLOC_001774	RPRC013945	GL554323:4342-4534	female	male	OK	11.2258	20.0126	0.834087	0.744879	0.46445	0.875831	no
XLOC_001775	XLOC_001775	RpOr28	GL554325:7251-11181	female	male	OK	3.48158	2.75826	-0.335982	-0.370905	0.7035	0.941921	no
XLOC_001776	XLOC_001776	RPRC000125	GL554325:13178-15902	female	male	OK	0.394883	0.173213	-1.18888	-1.0041	0.33725	0.831542	no
XLOC_001777	XLOC_001777	RPRC008945	GL554340:43-341	female	male	NOTEST	0	0	0	0	1	1	no
XLOC_001778	XLOC_001778	RPRC006310	GL554342:218-428	female	male	OK	349.921	260.963	-0.423183	-0.554875	0.56895	0.909198	no
XLOC_001779	XLOC_001779	RPRC000772	GL554345:758-1106	female	male	OK	34.1353	29.6863	-0.201467	-0.225505	0.82555	0.962672	no
XLOC_001780	XLOC_001780	RPRC000773	GL554357:4204-4387	female	male	NOTEST	0	0	0	0	1	1	no
XLOC_001781	XLOC_001781	RPRC000774	GL554363:18423-18543	female	male	OK	0	9.8694	inf	-nan	0.07135	0.521989	no
XLOC_001782	XLOC_001782	RPRC002737	GL554393:121027-130181	female	male	OK	5.5596	10.4442	0.909647	1.16247	0.259	0.79388	no
XLOC_001783	XLOC_001783	RPRC002733	GL554393:149234-156509	female	male	OK	56.308	30.8176	-0.869584	-1.35622	0.15505	0.707085	no
XLOC_001784	XLOC_001784	RPRC002732	GL554393:158454-163743	female	male	OK	5.4268	6.79651	0.324694	0.426645	0.6578	0.93332	no
XLOC_001785	XLOC_001785	RPRC002766	GL554393:172823-174651	female	male	OK	2.41859	2.48728	0.0404037	0.0396327	0.97045	0.991664	no
XLOC_001786	XLOC_001786	RPRC002769	GL554393:15817-20906	female	male	OK	30.5116	20.1012	-0.602079	-0.358478	0.68455	0.938147	no
XLOC_001787	XLOC_001787	RPRC002756	GL554393:21859-50821	female	male	OK	131.044	113.28	-0.210161	-0.233097	0.814	0.960555	no
XLOC_001788	XLOC_001788	RPRC002758	GL554393:21859-50821	female	male	OK	1505.95	1231.48	-0.290281	-0.257235	0.8042	0.959606	no
XLOC_001789	XLOC_001789	RPRC002768	GL554393:21859-50821	female	male	OK	45.9463	31.4006	-0.54916	-0.248683	0.179	0.729013	no
XLOC_001790	XLOC_001790	RPRC002767	GL554393:58223-83513	female	male	NOTEST	0	0.0313732	inf	0	1	1	no
XLOC_001791	XLOC_001791	RPRC002752	GL554393:98376-102604	female	male	OK	149.017	106.877	-0.479528	-0.750752	0.43305	0.868243	no
XLOC_001792	XLOC_001792	RPRC002750	GL554393:103355-104685	female	male	OK	82.7168	50.1596	-0.721653	-1.03344	0.28145	0.808385	no
XLOC_001793	XLOC_001793	RPRC002760	GL554393:110019-117810	female	male	OK	21.0141	49.8378	1.24588	1.89436	0.0511	0.504578	no
XLOC_001794	XLOC_001794	RPRC002729	GL554393:163919-171221	female	male	OK	597.188	334.776	-0.834987	-1.14645	0.24475	0.783659	no
XLOC_001795	XLOC_001795	RPRC003015	GL554397:3022-6237	female	male	NOTEST	0	0	0	0	1	1	no
XLOC_001796	XLOC_001796	RPRC003095	GL554398:27216-46305	female	male	NOTEST	0.0691614	0.0888071	0.360708	0	1	1	no
XLOC_001797	XLOC_001797	RPRC007308	GL554408:10377-16430	female	male	OK	0.394435	0.0552445	-2.83588	-1.28428	0.1489	0.699141	no
XLOC_001798	XLOC_001798	RPRC003874	GL554415:896-1085	female	male	OK	0	3.59295	inf	-nan	0.02295	0.400381	no
XLOC_001799	XLOC_001799	RPRC002427	GL554416:388-2265	female	male	NOTEST	0	0	0	0	1	1	no
XLOC_001800	XLOC_001800	RPRC002426	GL554416:2674-2824	female	male	NOTEST	0	0	0	0	1	1	no
XLOC_001801	XLOC_001801	RPRC011096	GL554419:6157-8442	female	male	NOTEST	0	0	0	0	1	1	no
XLOC_001802	XLOC_001802	RPRC003050	GL554423:334-490	female	male	NOTEST	0	0	0	0	1	1	no
XLOC_001803	XLOC_001803	RPRC006869	GL554470:95-2380	female	male	NOTEST	0	0	0	0	1	1	no
XLOC_001804	XLOC_001804	RPRC000775	GL554481:1402-1945	female	male	NOTEST	0	0	0	0	1	1	no
XLOC_001805	XLOC_001805	RPRC010923	GL554495:536-3855	female	male	NOTEST	0	0	0	0	1	1	no
XLOC_001806	XLOC_001806	RPRC000776	GL554499:37799-43348	female	male	OK	163.219	99.8806	-0.708535	-1.10338	0.24975	0.786247	no
XLOC_001807	XLOC_001807	RPRC013595	GL554499:55031-55342	female	male	OK	998.075	759.855	-0.393425	-0.573835	0.5629	0.907537	no
XLOC_001808	XLOC_001808	RPRC013596	GL554499:417-20039	female	male	OK	76.2576	42.9536	-0.828103	-0.941793	0.3245	0.82761	no
XLOC_001809	XLOC_001809	RPRC003989	GL554516:1098-1662	female	male	NOTEST	0	0.0658189	inf	0	1	1	no
XLOC_001810	XLOC_001810	RPRC014012	GL554529:9343-14791	female	male	OK	1.89927	2.06088	0.117814	0.115193	0.9135	0.97985	no
XLOC_001811	XLOC_001811	RPRC010572	GL554540:275-1175	female	male	OK	13.0944	7.03087	-0.897173	-0.815652	0.4249	0.866117	no
XLOC_001812	XLOC_001812	RPRC015902	GL554561:717-799	female	male	NOTEST	0	0	0	0	1	1	no
XLOC_001813	XLOC_001813	RPRC003377	GL554563:44-1248	female	male	OK	74.0201	44.6294	-0.729923	-0.875932	0.371	0.848358	no
XLOC_001814	XLOC_001814	RPRC008865	GL554566:8152-10163	female	male	NOTEST	0	0	0	0	1	1	no
XLOC_001815	XLOC_001815	RPRC012510	GL554567:172-1683	female	male	NOTEST	0	0	0	0	1	1	no
XLOC_001816	XLOC_001816	RPRC013991	GL554577:28786-30251	female	male	NOTEST	0	0.0938198	inf	0	1	1	no
XLOC_001817	XLOC_001817	RPRC007601	GL554590:784-8126	female	male	OK	10.7745	6.83415	-0.656788	-0.76775	0.44595	0.868745	no
XLOC_001818	XLOC_001818	RPRC007578	GL554590:37915-57189	female	male	OK	0.353813	0.659647	0.898708	0.879972	0.40245	0.859819	no
XLOC_001819	XLOC_001819	RPRC007599	GL554590:13052-17503	female	male	OK	78.7431	46.6911	-0.754006	-1.11087	0.2727	0.802505	no
XLOC_001820	XLOC_001820	RPRC012742	GL554601:8035-9704	female	male	OK	1.52669	1.21637	-0.327822	-0.255949	0.7941	0.959469	no
XLOC_001821	XLOC_001821	RPRC012506	GL554631:26891-33019	female	male	OK	894.47	471.676	-0.923236	-1.43962	0.13525	0.685189	no
XLOC_001822	XLOC_001822	RPRC010470	GL554634:129-285	female	male	OK	2.13471	0	-inf	-nan	0.06185	0.504578	no
XLOC_001823	XLOC_001823	RPRC010479	GL554635:5865-25831	female	male	NOTEST	0	0	0	0	1	1	no
XLOC_001824	XLOC_001824	RPRC010478	GL554635:31681-35578	female	male	NOTEST	0	0	0	0	1	1	no
XLOC_001825	XLOC_001825	RPRC010475	GL554635:39784-49656	female	male	NOTEST	0.151038	0	-inf	0	1	1	no
XLOC_001826	XLOC_001826	RPRC011305	GL554638:3545-9214	female	male	NOTEST	0.0416853	0.122721	1.55778	0	1	1	no
XLOC_001827	XLOC_001827	RPRC010730	GL554640:160-567	female	male	NOTEST	0	0	0	0	1	1	no
XLOC_001828	XLOC_001828	RPRC010756	GL554653:3941-11532	female	male	OK	82.7976	52.7248	-0.651108	-1.00461	0.3075	0.817923	no
XLOC_001829	XLOC_001829	RPRC000777	GL554653:28269-30719	female	male	OK	7.86721	15.622	0.989654	1.15214	0.25035	0.786514	no
XLOC_001830	XLOC_001830	RPRC010761	GL554653:33923-35390	female	male	OK	184.98	124.75	-0.568322	-0.854591	0.39235	0.856201	no
XLOC_001831	XLOC_001831	RPRC010754	GL554653:14499-19720	female	male	OK	1.08129	0.811916	-0.413352	-0.394258	0.70445	0.942026	no
XLOC_001832	XLOC_001832	RPRC010752	GL554653:20213-23421	female	male	OK	0.371236	0.71487	0.945344	0.694083	0.53215	0.897815	no
XLOC_001833	XLOC_001833	RPRC010759	GL554653:24641-26597	female	male	OK	0	0.439694	inf	-nan	0.04745	0.504578	no
XLOC_001834	XLOC_001834	RPRC010760	GL554653:36110-40294	female	male	OK	69.9257	45.9373	-0.606156	-0.879192	0.36655	0.845776	no
XLOC_001835	XLOC_001835	RPRC009983	GL554658:7-5919	female	male	OK	12.9857	24.7555	0.930823	1.35209	0.17465	0.725491	no
XLOC_001836	XLOC_001836	RPRC008909	GL554659:1399-2161	female	male	NOTEST	0.0402093	0.0765739	0.929325	0	1	1	no
XLOC_001837	XLOC_001837	RPRC010644	GL554668:1-572	female	male	OK	8.97591	14.8717	0.728438	0.758549	0.45755	0.873938	no
XLOC_001838	XLOC_001838	RPRC008239	GL554677:21700-33351	female	male	NOTEST	0	0	0	0	1	1	no
XLOC_001839	XLOC_001839	RPRC008238	GL554677:9706-13504	female	male	NOTEST	0.247777	0	-inf	0	1	1	no
XLOC_001840	XLOC_001840	RPRC002167	GL554705:4024-4711	female	male	NOTEST	0	0	0	0	1	1	no
XLOC_001841	XLOC_001841	RPRC013358	GL554715:6957-15321	female	male	OK	0.965941	0.623646	-0.631209	-0.588595	0.5673	0.908821	no
XLOC_001842	XLOC_001842	RPRC013359	GL554715:23009-24125	female	male	OK	11.6452	18.1686	0.641718	0.832478	0.39845	0.858474	no
XLOC_001843	XLOC_001843	RPRC013360	GL554715:19721-21530	female	male	NOTEST	0	0.029696	inf	0	1	1	no
XLOC_001844	XLOC_001844	RPRC016754	GL554739:2610-2693	female	male	NOTEST	0	0	0	0	1	1	no
XLOC_001845	XLOC_001845	RPRC004329	GL554740:3082-17873	female	male	OK	0.827553	1.8235	1.13978	1.11389	0.28665	0.811397	no
XLOC_001846	XLOC_001846	RPRC004328	GL554740:18978-19191	female	male	OK	105.963	134.544	0.344518	0.384731	0.7056	0.942429	no
XLOC_001847	XLOC_001847	RPRC004334	GL554740:161-1499	female	male	NOTEST	0	0.253167	inf	0	1	1	no
XLOC_001848	XLOC_001848	RPRC012448	GL554741:570-753	female	male	OK	2518.18	1501.81	-0.745677	-1.13807	0.2409	0.779897	no
XLOC_001849	XLOC_001849	RPRC008817	GL554770:271-454	female	male	NOTEST	0	0	0	0	1	1	no
XLOC_001850	XLOC_001850	RPRC012462	GL554772:877-967	female	male	OK	23.9387	34.4566	0.525437	0.323399	0.7684	0.955163	no
XLOC_001851	XLOC_001851	RPRC000778	GL554779:5105-6377	female	male	OK	0.465547	1.34949	1.53541	1.47238	0.1668	0.717195	no
XLOC_001852	XLOC_001852	RPRC008162	GL554780:326-482	female	male	NOTEST	0	0	0	0	1	1	no
XLOC_001853	XLOC_001853	RPRC016054	GL554794:22573-22653	female	male	NOTEST	0	0	0	0	1	1	no
XLOC_001854	XLOC_001854	RPRC000779	GL554829:826-1663	female	male	NOTEST	0.0421425	0.163002	1.95154	0	1	1	no
XLOC_001855	XLOC_001855	RPRC012130	GL554836:1-532	female	male	OK	13.4023	22.7897	0.765902	0.839467	0.39225	0.856201	no
XLOC_001856	XLOC_001856	RPRC016194	GL554838:10372-10447	female	male	NOTEST	0	0	0	0	1	1	no
XLOC_001857	XLOC_001857	RPRC006343	GL554845:8130-13897	female	male	OK	0.99122	1.66613	0.749226	0.738444	0.47515	0.877222	no
XLOC_001858	XLOC_001858	RPRC006346	GL554845:22720-26988	female	male	OK	737.27	449.919	-0.712526	-0.97381	0.3154	0.822068	no
XLOC_001859	XLOC_001859	RPRC012558	GL554858:5773-11711	female	male	OK	9.92695	25.7666	1.37608	1.58347	0.11265	0.641179	no
XLOC_001860	XLOC_001860	RPRC013078	GL554860:1895-2579	female	male	OK	122.666	86.2978	-0.507337	-0.780611	0.43315	0.868243	no
XLOC_001861	XLOC_001861	RPRC005000	GL554862:175-331	female	male	OK	0	2.15213	inf	-nan	0.05645	0.504578	no
XLOC_001862	XLOC_001862	RPRC015115	GL554866:29-848	female	male	NOTEST	0	0	0	0	1	1	no
XLOC_001863	XLOC_001863	RPRC011320	GL554870:9256-16893	female	male	OK	7.89685	14.5224	0.878928	0.866541	0.404	0.859819	no
XLOC_001864	XLOC_001864	RPRC004502	GL554880:19381-21796	female	male	NOTEST	0	0	0	0	1	1	no
XLOC_001865	XLOC_001865	RPRC004501	GL554880:22970-23102	female	male	OK	20.3194	26.5565	0.386206	0.302871	0.7771	0.956925	no
XLOC_001866	XLOC_001866	RPRC004126	GL554898:67132-69884	female	male	OK	1.1113	1.76301	0.665795	0.597753	0.55795	0.906486	no
XLOC_001867	XLOC_001867	RPRC006384	GL554908:3530-3719	female	male	OK	17.0531	18.7444	0.136423	0.125364	0.9048	0.978717	no
XLOC_001868	XLOC_001868	RPRC016587	GL554915:94-178	female	male	NOTEST	0	0	0	0	1	1	no
XLOC_001869	XLOC_001869	RPRC006416	GL554924:100-1018	female	male	NOTEST	0.215896	0.0347956	-2.63336	0	1	1	no
XLOC_001870	XLOC_001870	RPRC016326	GL554928:12541-12624	female	male	NOTEST	0	0	0	0	1	1	no
XLOC_001871	XLOC_001871	RPRC004197	GL554949:715-1000	female	male	NOTEST	0	0	0	0	1	1	no
XLOC_001872	XLOC_001872	RPRC012773	GL554959:770-1049	female	male	OK	0	0.572345	inf	-nan	0.07135	0.521989	no
XLOC_001873	XLOC_001873	RPRC004088	GL554987:1642-2859	female	male	NOTEST	0.158459	0.15711	-0.0123286	0	1	1	no
XLOC_001874	XLOC_001874	RPRC004242	GL555005:3715-6064	female	male	OK	1.86113	1.55777	-0.256696	-0.23805	0.8157	0.960952	no
XLOC_001875	XLOC_001875	RPRC009832	GL555006:893-3651	female	male	OK	19.5427	14.6408	-0.416628	-0.508692	0.6127	0.921817	no
XLOC_001876	XLOC_001876	RPRC004043	GL555011:3084-14252	female	male	OK	1.65874	1.3357	-0.312494	-0.307445	0.76425	0.955163	no
XLOC_001877	XLOC_001877	RPRC010565	GL555023:97-259	female	male	NOTEST	0	0	0	0	1	1	no
XLOC_001878	XLOC_001878	RPRC004140	GL555024:607-2354	female	male	OK	46.8015	40.4845	-0.209185	-0.276514	0.78635	0.959099	no
XLOC_001879	XLOC_001879	RPRC012432	GL555050:4559-19713	female	male	NOTEST	0	0	0	0	1	1	no
XLOC_001880	XLOC_001880	RPRC003294	GL555062:3210-10437	female	male	OK	154.062	108.033	-0.512029	-0.77259	0.44005	0.868745	no
XLOC_001881	XLOC_001881	RPRC000610	GL555068:27275-37600	female	male	OK	3.06253	2.61517	-0.227818	-0.261036	0.7939	0.959469	no
XLOC_001882	XLOC_001882	RPRC004919	GL555068:46794-49017	female	male	OK	78.9005	58.1327	-0.440684	-0.688358	0.4736	0.877108	no
XLOC_001883	XLOC_001883	RPRC004934	GL555068:55985-78171	female	male	OK	30.0103	30.4773	0.0222768	0.0334299	0.97235	0.992207	no
XLOC_001884	XLOC_001884	RPRC004924	GL555068:82914-92042	female	male	OK	1.37386	3.78668	1.4627	1.77998	0.0828	0.554999	no
XLOC_001885	XLOC_001885	RPRC004917	GL555068:51734-52571	female	male	OK	127.855	72.0004	-0.828426	-1.25859	0.1958	0.745167	no
XLOC_001886	XLOC_001886	RPRC004916	GL555068:79797-82529	female	male	OK	85.1565	51.6352	-0.72176	-1.07526	0.2727	0.802505	no
XLOC_001887	XLOC_001887	RPRC004053	GL555069:204-723	female	male	OK	0.511357	0.758834	0.569454	0.451403	0.6756	0.936204	no
XLOC_001888	XLOC_001888	RPRC004051	GL555069:4591-4904	female	male	OK	95.604	50.5471	-0.919444	-0.998296	0.31165	0.819316	no
XLOC_001889	XLOC_001889	RPRC004163	GL555072:52949-57633	female	male	NOTEST	0	0	0	0	1	1	no
XLOC_001890	XLOC_001890	RPRC015547	GL555074:4468-4552	female	male	NOTEST	0	0	0	0	1	1	no
XLOC_001891	XLOC_001891	RPRC003060	GL555084:11233-11353	female	male	NOTEST	0	0	0	0	1	1	no
XLOC_001892	XLOC_001892	RPRC003061	GL555084:4832-10533	female	male	NOTEST	0.240906	0	-inf	0	1	1	no
XLOC_001893	XLOC_001893	RPRC010017	GL555091:8017-19317	female	male	NOTEST	0	0	0	0	1	1	no
XLOC_001894	XLOC_001894	RPRC007923	GL555115:4980-20482	female	male	NOTEST	0	0	0	0	1	1	no
XLOC_001895	XLOC_001895	RPRC007926	GL555115:23905-24878	female	male	NOTEST	0	0	0	0	1	1	no
XLOC_001896	XLOC_001896	RPRC007913	GL555115:4980-20482	female	male	NOTEST	0	0	0	0	1	1	no
XLOC_001897	XLOC_001897	RPRC002278	GL555124:11-7220	female	male	OK	9.10378	10.4377	0.197269	0.239849	0.80795	0.959843	no
XLOC_001898	XLOC_001898	RPRC000780	GL555128:6845-7061	female	male	NOTEST	0	0	0	0	1	1	no
XLOC_001899	XLOC_001899	RPRC012326	GL555139:1327-1561	female	male	OK	2.20299	4.39086	0.995039	0.730569	0.5321	0.897815	no
XLOC_001900	XLOC_001900	RPRC003068	GL555143:883-1237	female	male	OK	2.31939	1.91845	-0.273801	-0.213772	0.83265	0.964173	no
XLOC_001901	XLOC_001901	RPRC016786	GL555149:8342-8453	female	male	NOTEST	0	0	0	0	1	1	no
XLOC_001902	XLOC_001902	RPRC003167	GL555166:1564-1789	female	male	OK	32.3701	28.2425	-0.196794	-0.194488	0.8514	0.967517	no
XLOC_001903	XLOC_001903	RPRC017123	GL555198:27362-27508	female	male	NOTEST	0	0	0	0	1	1	no
XLOC_001904	XLOC_001904	RPRC016782	GL555200:15254-15362	female	male	NOTEST	0	0	0	0	1	1	no
XLOC_001905	XLOC_001905	RPRC000781	GL555234:946-15935	female	male	OK	8.40213	17.2035	1.03388	1.60549	0.0927	0.586689	no
XLOC_001906	XLOC_001906	RPRC011288	GL555247:9923-20401	female	male	OK	1.45727	1.71725	0.236827	0.257312	0.78355	0.958225	no
XLOC_001907	XLOC_001907	Polyadenylate-binding+protein+1,RPRC011286,RPRC011287	GL555247:1596-9062	female	male	OK	2369.36	2035.18	-0.219336	-0.206631	0.8417	0.966417	no
XLOC_001908	XLOC_001908	RPRC013071	GL555256:13-409	female	male	OK	0.153692	0.921306	2.58364	1.18678	0.17665	0.726716	no
XLOC_001909	XLOC_001909	RPRC004856	GL555271:3085-3436	female	male	OK	1.44692	2.63312	0.86379	0.734662	0.47775	0.877764	no
XLOC_001910	XLOC_001910	RPRC003569	GL555279:7530-15945	female	male	NOTEST	0.102488	0.102304	-0.00258758	0	1	1	no
XLOC_001911	XLOC_001911	RPRC003584	GL555279:37473-41495	female	male	OK	10.6435	21.2354	0.996501	1.51586	0.11555	0.647031	no
XLOC_001912	XLOC_001912	Pp2A+Protein+phosphatase+2A	GL555279:16386-35668	female	male	OK	232.465	182.936	-0.345675	-0.49289	0.60215	0.918046	no
XLOC_001913	XLOC_001913	RPRC010514	GL555312:6337-21099	female	male	OK	0.481931	2.23016	2.21025	1.70623	0.1324	0.679679	no
XLOC_001914	XLOC_001914	RPRC011099	GL555331:5907-21133	female	male	NOTEST	0	0	0	0	1	1	no
XLOC_001915	XLOC_001915	RPRC012652	GL555359:1165-6224	female	male	OK	139.8	91.5721	-0.61038	-0.939812	0.33555	0.831542	no
XLOC_001916	XLOC_001916	RPRC011611	GL555362:68529-72683	female	male	NOTEST	0	0	0	0	1	1	no
XLOC_001917	XLOC_001917	RPRC007191	GL555386:3462-11422	female	male	OK	1.28445	0.845719	-0.602897	-0.576031	0.5758	0.910809	no
XLOC_001918	XLOC_001918	RPRC009811	GL555387:14-449	female	male	OK	12.6787	9.99114	-0.343684	-0.354405	0.71625	0.945486	no
XLOC_001919	XLOC_001919	RPRC006629	GL555399:4725-6801	female	male	NOTEST	0.0952741	0.091418	-0.0596057	0	1	1	no
XLOC_001920	XLOC_001920	RPRC000268	GL555424:0-291	female	male	NOTEST	0	0	0	0	1	1	no
XLOC_001921	XLOC_001921	RPRC014099	GL555429:30559-31874	female	male	NOTEST	0	0	0	0	1	1	no
XLOC_001922	XLOC_001922	RPRC014712	GL555437:882-2439	female	male	NOTEST	0.0379171	0.0184753	-1.03725	0	1	1	no
XLOC_001923	XLOC_001923	RPRC011048	GL555440:2028-6437	female	male	OK	258.209	188.971	-0.450377	-0.704284	0.47295	0.876969	no
XLOC_001924	XLOC_001924	RPRC005622	GL555444:1277-3431	female	male	OK	1.46753	4.73513	1.69002	1.5971	0.13515	0.685062	no
XLOC_001925	XLOC_001925	RPRC016820	GL555469:23026-23110	female	male	NOTEST	0	0	0	0	1	1	no
XLOC_001926	XLOC_001926	RPRC012798	GL555469:24793-25552	female	male	OK	1.88116	1.72023	-0.129016	-0.127104	0.9035	0.978667	no
XLOC_001927	XLOC_001927	RPRC003216	GL555478:5518-16952	female	male	OK	0.766185	0.543317	-0.495899	-0.449032	0.6608	0.93332	no
XLOC_001928	XLOC_001928	RPRC002179	GL555503:447-753	female	male	NOTEST	0	0.226986	inf	0	1	1	no
XLOC_001929	XLOC_001929	RPRC002180	GL555503:8365-8491	female	male	NOTEST	0	0	0	0	1	1	no
XLOC_001930	XLOC_001930	RPRC004741	GL555504:19792-26799	female	male	OK	23.8792	35.5096	0.572451	0.858414	0.38925	0.855713	no
XLOC_001931	XLOC_001931	RPRC004740	GL555504:30726-50714	female	male	OK	8.76966	7.6356	-0.199779	-0.0348539	0.92385	0.980789	no
XLOC_001932	XLOC_001932	RPRC004738	GL555504:71448-73688	female	male	OK	166.713	81.6392	-1.03003	-1.58602	0.1142	0.644395	no
XLOC_001933	XLOC_001933	RPRC004739	GL555504:30726-50714	female	male	OK	910.658	451.611	-1.01183	-1.42036	0.15445	0.706247	no
XLOC_001934	XLOC_001934	RPRC004763	GL555504:53967-58883	female	male	OK	79.9141	54.5385	-0.551173	-0.858327	0.36925	0.847178	no
XLOC_001935	XLOC_001935	RPRC016803	GL555507:11911-11985	female	male	NOTEST	0	0	0	0	1	1	no
XLOC_001936	XLOC_001936	RPRC002593	GL555507:13824-17541	female	male	NOTEST	0.0339183	0	-inf	0	1	1	no
XLOC_001937	XLOC_001937	RPRC006276	GL555513:16422-20058	female	male	OK	0.679785	3.72904	2.45565	2.64692	0.01765	0.378164	no
XLOC_001938	XLOC_001938	RPRC004061	GL555531:15730-16504	female	male	NOTEST	0	0	0	0	1	1	no
XLOC_001939	XLOC_001939	RPRC016692	GL555547:13258-13331	female	male	NOTEST	0	0	0	0	1	1	no
XLOC_001940	XLOC_001940	RPRC008578	GL555555:1498-1960	female	male	OK	0.104887	0.514382	2.294	1.03969	0.22185	0.76477	no
XLOC_001941	XLOC_001941	RPRC013562	GL555562:324-1859	female	male	NOTEST	0	0	0	0	1	1	no
XLOC_001942	XLOC_001942	RPRC003976	GL555563:424-508	female	male	NOTEST	0	0	0	0	1	1	no
XLOC_001943	XLOC_001943	RPRC002311	GL555584:246-402	female	male	NOTEST	0	0	0	0	1	1	no
XLOC_001944	XLOC_001944	RPRC012629	GL555596:1572-2235	female	male	NOTEST	0	0	0	0	1	1	no
XLOC_001945	XLOC_001945	RPRC012630	GL555596:336-699	female	male	OK	0.354988	0	-inf	-nan	0.06795	0.517056	no
XLOC_001946	XLOC_001946	RPRC004001	GL555597:456-1116	female	male	NOTEST	0	0	0	0	1	1	no
XLOC_001947	XLOC_001947	RPRC004000	GL555597:1509-2043	female	male	NOTEST	0	0	0	0	1	1	no
XLOC_001948	XLOC_001948	RPRC003998	GL555597:2623-3070	female	male	NOTEST	0	0	0	0	1	1	no
XLOC_001949	XLOC_001949	RPRC003997	GL555597:3443-4812	female	male	NOTEST	0	0	0	0	1	1	no
XLOC_001950	XLOC_001950	RPRC003995	GL555597:7047-7542	female	male	NOTEST	0	0	0	0	1	1	no
XLOC_001951	XLOC_001951	RPRC006172	GL555598:868-1231	female	male	NOTEST	0	0	0	0	1	1	no
XLOC_001952	XLOC_001952	RPRC006169	GL555598:2346-2853	female	male	NOTEST	0	0	0	0	1	1	no
XLOC_001953	XLOC_001953	RPRC008975	GL555599:6784-8466	female	male	NOTEST	0	0	0	0	1	1	no
XLOC_001954	XLOC_001954	RPRC017007	GL555616:6997-7080	female	male	NOTEST	0	0	0	0	1	1	no
XLOC_001955	XLOC_001955	RPRC009153	GL555624:257-413	female	male	NOTEST	0	0	0	0	1	1	no
XLOC_001956	XLOC_001956	RPRC002300	GL555639:804-924	female	male	NOTEST	0	0	0	0	1	1	no
XLOC_001957	XLOC_001957	RPRC009666	GL555645:838-1024	female	male	OK	15.5343	27.6119	0.829838	0.754766	0.4652	0.875899	no
XLOC_001958	XLOC_001958	RPRC011159	GL555694:149-9759	female	male	OK	53.8547	71.5959	0.410805	0.643369	0.50195	0.886272	no
XLOC_001959	XLOC_001959	RPRC010908	GL555703:1069-1225	female	male	NOTEST	0	0	0	0	1	1	no
XLOC_001960	XLOC_001960	RPRC016334	GL555724:30180-30264	female	male	NOTEST	0	0	0	0	1	1	no
XLOC_001961	XLOC_001961	RPRC003336	GL555732:40057-86432	female	male	OK	464.82	290.463	-0.678318	-0.849424	0.3664	0.845776	no
XLOC_001962	XLOC_001962	RPRC000782	GL555732:97341-104166	female	male	OK	20.2122	18.2611	-0.146455	-0.196591	0.8443	0.966927	no
XLOC_001963	XLOC_001963	RPRC003335	GL555732:89910-97004	female	male	OK	25.8519	22.4924	-0.200836	-0.298004	0.75865	0.954505	no
XLOC_001964	XLOC_001964	RPRC003333	GL555732:112969-113485	female	male	OK	23.3906	18.3925	-0.346812	-0.386195	0.7095	0.943511	no
XLOC_001965	XLOC_001965	RPRC003217	GL555751:456-6802	female	male	OK	0.8121	1.31993	0.700729	0.642478	0.52745	0.896538	no
XLOC_001966	XLOC_001966	RPRC004370	GL555756:2617-6022	female	male	NOTEST	0	0	0	0	1	1	no
XLOC_001967	XLOC_001967	RPRC009803	GL555770:3351-6061	female	male	OK	171.021	123.526	-0.469359	-0.709181	0.48295	0.878403	no
XLOC_001968	XLOC_001968	RPRC016809	GL555785:2781-2865	female	male	NOTEST	0	0	0	0	1	1	no
XLOC_001969	XLOC_001969	RPRC007999	GL555792:63366-65191	female	male	OK	47.1998	28.1777	-0.744228	-0.817129	0.4065	0.860152	no
XLOC_001970	XLOC_001970	RPRC008000	GL555792:15752-22576	female	male	OK	0.566126	3.48391	2.62152	2.80289	0.01185	0.312796	no
XLOC_001971	XLOC_001971	RPRC006224	GL555800:306-1328	female	male	NOTEST	0.0902632	0.222406	1.30098	0	1	1	no
XLOC_001972	XLOC_001972	RPRC008989	GL555804:1718-1919	female	male	NOTEST	0	0	0	0	1	1	no
XLOC_001973	XLOC_001973	RPRC010630	GL555822:5079-5652	female	male	NOTEST	0	0.0733198	inf	0	1	1	no
XLOC_001974	XLOC_001974	RPRC010628	GL555822:6214-8092	female	male	NOTEST	0	0	0	0	1	1	no
XLOC_001975	XLOC_001975	RPRC010632	GL555822:2228-4445	female	male	NOTEST	0	0	0	0	1	1	no
XLOC_001976	XLOC_001976	RPRC009213	GL555828:28498-33092	female	male	OK	0	0.449449	inf	-nan	0.05645	0.504578	no
XLOC_001977	XLOC_001977	RPRC004832	GL555839:1271-4253	female	male	NOTEST	0	0	0	0	1	1	no
XLOC_001978	XLOC_001978	RPRC012756	GL555848:1645-2030	female	male	NOTEST	0	0	0	0	1	1	no
XLOC_001979	XLOC_001979	RPRC009082	GL555882:846-11388	female	male	OK	19.4456	11.5822	-0.747535	-1.01138	0.30285	0.814491	no
XLOC_001980	XLOC_001980	RPRC009084	GL555882:13638-28756	female	male	OK	39.7337	24.5691	-0.693516	-1.08411	0.26325	0.795985	no
XLOC_001981	XLOC_001981	RPRC002255	GL555903:5696-11926	female	male	OK	21.7347	17.0668	-0.348807	-0.4588	0.64695	0.932698	no
XLOC_001982	XLOC_001982	RPRC002254	GL555903:12599-16584	female	male	OK	5.08937	5.70717	0.16529	0.164009	0.8706	0.971849	no
XLOC_001983	XLOC_001983	RPRC016557	GL555910:1163-1247	female	male	NOTEST	0	0	0	0	1	1	no
XLOC_001984	XLOC_001984	RPRC010522	GL555914:2684-3809	female	male	NOTEST	0	0	0	0	1	1	no
XLOC_001985	XLOC_001985	RPRC000069	GL555942:5207-9256	female	male	OK	0.94765	1.92109	1.0195	0.96979	0.3507	0.836938	no
XLOC_001986	XLOC_001986	RPRC006190	GL555942:18392-20377	female	male	OK	0.295203	0.0655925	-2.17011	-1.44037	0.2099	0.759237	no
XLOC_001987	XLOC_001987	RPRC002239	GL555973:5344-17999	female	male	OK	4.86795	10.4443	1.10133	1.08101	0.30785	0.817923	no
XLOC_001988	XLOC_001988	RPRC015648	GL555973:24814-24886	female	male	NOTEST	0	0	0	0	1	1	no
XLOC_001989	XLOC_001989	RPRC017064	GL555979:2399-2483	female	male	NOTEST	0	0	0	0	1	1	no
XLOC_001990	XLOC_001990	RPRC000783	GL555997:2501-3449	female	male	OK	0.138442	0.470935	1.76625	1.34473	0.20995	0.759268	no
XLOC_001991	XLOC_001991	RPRC004842	GL556037:1152-1308	female	male	OK	6.43503	8.57152	0.413603	0.272029	0.81695	0.961065	no
XLOC_001992	XLOC_001992	RPRC014768	GL556044:18472-18670	female	male	OK	3.43836	2.5368	-0.438712	-0.290802	0.76825	0.955163	no
XLOC_001993	XLOC_001993	RPRC005769	GL556059:991-1126	female	male	NOTEST	0	0	0	0	1	1	no
XLOC_001994	XLOC_001994	RPRC016383	GL556100:410-494	female	male	NOTEST	0	0	0	0	1	1	no
XLOC_001995	XLOC_001995	RPRC012855	GL556132:917-1258	female	male	NOTEST	0	0	0	0	1	1	no
XLOC_001996	XLOC_001996	RPRC011077	GL556146:30517-33739	female	male	OK	0.569049	0	-inf	-nan	0.06185	0.504578	no
XLOC_001997	XLOC_001997	RPRC016519	GL556152:5412-5529	female	male	NOTEST	0	0	0	0	1	1	no
XLOC_001998	XLOC_001998	RPRC013599	GL556162:5203-6061	female	male	NOTEST	0	0.206128	inf	0	1	1	no
XLOC_001999	XLOC_001999	RPRC007207	GL556216:198-411	female	male	OK	0.745035	0	-inf	-nan	0.06185	0.504578	no
[truncated: 49,565 more rows]
